# Supplementary material for: Evaluation of predictive maintenance efficiency with the comparison of machine learning models in machining production process in brake industry
Source: PeerJ Comput Sci. 2025 Jul 16;11:e2999. doi: 10.7717/peerj-cs.2999 (PMC12453749; doi:10.7717/peerj-cs.2999)
Supplement: Supplemental Information 1 [file peerj-cs-11-2999-s001.py]

#AdaBoostClassifier
import pandas as pd
import numpy as np
from sklearn.model_selection import train_test_split, GridSearchCV
from sklearn.preprocessing import MinMaxScaler, LabelEncoder
from sklearn.feature_selection import SelectKBest, mutual_info_regression
from sklearn.ensemble import AdaBoostClassifier
from sklearn.metrics import accuracy_score, precision_score, recall_score, f1_score, make_scorer
from imblearn.under_sampling import RandomUnderSampler
pd.set_option('display.max_rows', None)
pd.set_option('display.max_columns', None)
pd.set_option('display.width', 1000)
file_path = "/Users/burakevrentug/Vize/pmLast/09-04-2023 (3).csv"
df = pd.read_csv(file_path, encoding='utf-16')
df["DateTime"] = pd.to_datetime(df["DateTime"], errors='coerce')
df["DateTime"] = df["DateTime"].astype(np.int64)
df.loc[df["System Status"] != "Normal", "System Status"] = 0
df.loc[df["System Status"] == "Normal", "System Status"] = 1
categorical_cols = ["Spindle Temperature Status", "Servo Status", "Spindle Status", "Emergency Status"]
for col in categorical_cols:
    if col in df.columns:
        df[col] = df[col].fillna("0")
        df[col] = df[col].astype(str)
        df[col] = LabelEncoder().fit_transform(df[col])
df = df.dropna()
y = df['System Status'].astype(int).values
X = df.drop(columns=['System Status']).values
selector = SelectKBest(mutual_info_regression, k=5)
X = selector.fit_transform(X, y)
X_train, X_test, y_train, y_test = train_test_split(X, y, test_size=0.20, random_state=40)
rus = RandomUnderSampler(random_state=42)
X_train, y_train = rus.fit_resample(X_train, y_train)
scaler = MinMaxScaler()
X_train = scaler.fit_transform(X_train)
X_test = scaler.transform(X_test)
scoring = {
    'accuracy': 'accuracy',
    'precision': make_scorer(precision_score, average='binary'),
    'recall': make_scorer(recall_score, average='binary'),
    'f1': make_scorer(f1_score, average='binary'),
}
param_grid = {
    'n_estimators': [50, 100, 200],
    'learning_rate': [0.01, 0.1, 1, 10],
    'random_state': [42]
}
grid_search = GridSearchCV(
    AdaBoostClassifier(),
    param_grid,
    scoring=scoring,
    refit='accuracy',
    cv=5,
    n_jobs=-1,
    verbose=1
)
grid_search.fit(X_train, y_train)
cv_results = pd.DataFrame(grid_search.cv_results_)
columns_of_interest = [
    'param_n_estimators', 'param_learning_rate',
    'mean_test_accuracy', 'mean_test_precision', 'mean_test_recall', 'mean_test_f1',
    'rank_test_accuracy'
]
sorted_results = cv_results[columns_of_interest].sort_values(by='rank_test_accuracy')
print("Extended results for each parameter combination:")
print(sorted_results)
best_model = grid_search.best_estimator_
results = []
for data, labels, split in [(X_train, y_train, "Train"), (X_test, y_test, "Test")]:
    y_pred = best_model.predict(data)
    accuracy = accuracy_score(labels, y_pred)
    precision = precision_score(labels, y_pred, average='binary')
    recall = recall_score(labels, y_pred, average='binary')
    f1 = f1_score(labels, y_pred, average='binary')
    results.append([split, accuracy, precision, recall, f1])
results_df = pd.DataFrame(results, columns=["Split", "Accuracy", "Precision", "Recall", "F1 Score"])
print("\nBest training and test results:")
print(results_df)
#DecisionTreeClassifier
import pandas as pd
import numpy as np
from sklearn.model_selection import train_test_split, GridSearchCV
from sklearn.preprocessing import MinMaxScaler, LabelEncoder
from sklearn.feature_selection import SelectKBest, mutual_info_regression
from sklearn.tree import DecisionTreeClassifier
from sklearn.metrics import accuracy_score, precision_score, recall_score, f1_score, make_scorer
from imblearn.under_sampling import RandomUnderSampler
pd.set_option('display.max_rows', None)
pd.set_option('display.max_columns', None)
pd.set_option('display.width', 1000)
file_path = "/Users/burakevrentug/Vize/pmLast/09-04-2023 (3).csv"
df = pd.read_csv(file_path, encoding='utf-16')
df["DateTime"] = pd.to_datetime(df["DateTime"], errors='coerce')
df["DateTime"] = df["DateTime"].astype(np.int64)
df.loc[df["System Status"] != "Normal", "System Status"] = 0
df.loc[df["System Status"] == "Normal", "System Status"] = 1
categorical_cols = ["Spindle Temperature Status", "Servo Status", "Spindle Status", "Emergency Status"]
for col in categorical_cols:
    if col in df.columns:
        df[col] = df[col].fillna("0")
        df[col] = df[col].astype(str)
        df[col] = LabelEncoder().fit_transform(df[col])
df = df.dropna()
y = df['System Status'].astype(int).values
X = df.drop(columns=['System Status']).values
selector = SelectKBest(mutual_info_regression, k=5)
X = selector.fit_transform(X, y)
X_train, X_test, y_train, y_test = train_test_split(X, y, test_size=0.20, random_state=40)
rus = RandomUnderSampler(random_state=42)
X_train, y_train = rus.fit_resample(X_train, y_train)
scaler = MinMaxScaler()
X_train = scaler.fit_transform(X_train)
X_test = scaler.transform(X_test)
scoring = {
    'accuracy': 'accuracy',
    'precision': make_scorer(precision_score, average='binary'),
    'recall': make_scorer(recall_score, average='binary'),
    'f1': make_scorer(f1_score, average='binary'),
}
param_grid = {
    'criterion': ['gini', 'entropy', 'log_loss'],
    'max_depth': [5, 10, 20, None],
    'min_samples_split': [2, 5, 10],
    'min_samples_leaf': [1, 2, 4]
}
grid_search = GridSearchCV(
    DecisionTreeClassifier(random_state=42),
    param_grid,
    scoring=scoring,
    refit='accuracy',
    cv=5,
    n_jobs=-1,
    verbose=1
)
grid_search.fit(X_train, y_train)
cv_results = pd.DataFrame(grid_search.cv_results_)
columns_of_interest = [
    'param_criterion', 'param_max_depth', 'param_min_samples_split', 'param_min_samples_leaf',
    'mean_test_accuracy', 'mean_test_precision', 'mean_test_recall', 'mean_test_f1',
    'rank_test_accuracy'
]
sorted_results = cv_results[columns_of_interest].sort_values(by='rank_test_accuracy')
print("Extended results for each parameter combination:")
print(sorted_results)
best_model = grid_search.best_estimator_
results = []
for data, labels, split in [(X_train, y_train, "Train"), (X_test, y_test, "Test")]:
    y_pred = best_model.predict(data)
    accuracy = accuracy_score(labels, y_pred)
    precision = precision_score(labels, y_pred, average='binary')
    recall = recall_score(labels, y_pred, average='binary')
    f1 = f1_score(labels, y_pred, average='binary')
    results.append([split, accuracy, precision, recall, f1])
results_df = pd.DataFrame(results, columns=["Split", "Accuracy", "Precision", "Recall", "F1 Score"])
print("\nBest training and test results:")
print(results_df)
#KNeighborsClassifier
import pandas as pd
import numpy as np
from sklearn.model_selection import train_test_split, GridSearchCV
from sklearn.preprocessing import MinMaxScaler, LabelEncoder
from sklearn.feature_selection import SelectKBest, mutual_info_regression
from sklearn.metrics import accuracy_score, precision_score, recall_score, f1_score, make_scorer
from sklearn.neighbors import KNeighborsClassifier
from imblearn.under_sampling import RandomUnderSampler
pd.set_option('display.max_rows', None)
pd.set_option('display.max_columns', None)
pd.set_option('display.width', 1000)
file_path = "/Users/burakevrentug/Vize/pmLast/09-04-2023 (3).csv"
df = pd.read_csv(file_path, encoding='utf-16')
df["DateTime"] = pd.to_datetime(df["DateTime"], errors='coerce')
df["DateTime"] = df["DateTime"].astype(np.int64)
df.loc[df["System Status"] != "Normal", "System Status"] = 0
df.loc[df["System Status"] == "Normal", "System Status"] = 1
categorical_cols = ["Spindle Temperature Status", "Servo Status", "Spindle Status", "Emergency Status"]
for col in categorical_cols:
    if col in df.columns:
        df[col] = df[col].fillna("0")
        df[col] = df[col].astype(str)
        df[col] = LabelEncoder().fit_transform(df[col])
df = df.dropna()
y = df['System Status'].astype(int).values
X = df.drop(columns=['System Status']).values
selector = SelectKBest(mutual_info_regression, k=5)
X = selector.fit_transform(X, y)
X_train, X_test, y_train, y_test = train_test_split(X, y, test_size=0.20, random_state=40)
rus = RandomUnderSampler(random_state=42)
X_train, y_train = rus.fit_resample(X_train, y_train)
scaler = MinMaxScaler()
X_train = scaler.fit_transform(X_train)
X_test = scaler.transform(X_test)
scoring = {
    'accuracy': 'accuracy',
    'precision': make_scorer(precision_score, average='binary'),
    'recall': make_scorer(recall_score, average='binary'),
    'f1': make_scorer(f1_score, average='binary'),
}
knn_param_grid = {
    'n_neighbors': [3, 5, 7, 9, 11],
    'weights': ['uniform', 'distance'],
    'metric': ['euclidean', 'manhattan', 'minkowski']
}
knn_grid_search = GridSearchCV(
    KNeighborsClassifier(),
    knn_param_grid,
    scoring=scoring,
    refit='accuracy',
    cv=5,
    n_jobs=-1,
    verbose=1
)
knn_grid_search.fit(X_train, y_train)
knn_cv_results = pd.DataFrame(knn_grid_search.cv_results_)
knn_columns_of_interest = [
    'param_n_neighbors', 'param_weights', 'param_metric',
    'mean_test_accuracy', 'mean_test_precision', 'mean_test_recall', 'mean_test_f1',
    'rank_test_accuracy'
]
knn_sorted_results = knn_cv_results[knn_columns_of_interest].sort_values(by='rank_test_accuracy')
print("KNN algorithm için her parameter combination:")
print(knn_sorted_results)
knn_best_model = knn_grid_search.best_estimator_
knn_results = []
for data, labels, split in [(X_train, y_train, "Train"), (X_test, y_test, "Test")]:
    y_pred = knn_best_model.predict(data)
    accuracy = accuracy_score(labels, y_pred)
    precision = precision_score(labels, y_pred, average='binary')
    recall = recall_score(labels, y_pred, average='binary')
    f1 = f1_score(labels, y_pred, average='binary')
    knn_results.append([split, accuracy, precision, recall, f1])
knn_results_df = pd.DataFrame(knn_results, columns=["Split", "Accuracy", "Precision", "Recall", "F1 Score"])
print("\nBest training and test results:")
print(knn_results_df)
#RandomForestClassifier
import pandas as pd
import numpy as np
from sklearn.model_selection import train_test_split, GridSearchCV
from sklearn.preprocessing import MinMaxScaler, LabelEncoder
from sklearn.feature_selection import SelectKBest, mutual_info_regression
from sklearn.metrics import accuracy_score, precision_score, recall_score, f1_score, make_scorer
from sklearn.ensemble import RandomForestClassifier
from imblearn.under_sampling import RandomUnderSampler
pd.set_option('display.max_rows', None)
pd.set_option('display.max_columns', None)
pd.set_option('display.width', 1000)
file_path = "/Users/burakevrentug/Vize/pmLast/09-04-2023 (3).csv"
df = pd.read_csv(file_path, encoding='utf-16')
df["DateTime"] = pd.to_datetime(df["DateTime"], errors='coerce')
df["DateTime"] = df["DateTime"].astype(np.int64)
df.loc[df["System Status"] != "Normal", "System Status"] = 0
df.loc[df["System Status"] == "Normal", "System Status"] = 1
categorical_cols = ["Spindle Temperature Status", "Servo Status", "Spindle Status", "Emergency Status"]
for col in categorical_cols:
    if col in df.columns:
        df[col] = df[col].fillna("0")
        df[col] = df[col].astype(str)
        df[col] = LabelEncoder().fit_transform(df[col])
df = df.dropna()
y = df['System Status'].astype(int).values
X = df.drop(columns=['System Status']).values
selector = SelectKBest(mutual_info_regression, k=5)
X = selector.fit_transform(X, y)
X_train, X_test, y_train, y_test = train_test_split(X, y, test_size=0.20, random_state=40)
rus = RandomUnderSampler(random_state=42)
X_train, y_train = rus.fit_resample(X_train, y_train)
scaler = MinMaxScaler()
X_train = scaler.fit_transform(X_train)
X_test = scaler.transform(X_test)
scoring = {
    'accuracy': 'accuracy',
    'precision': make_scorer(precision_score, average='binary'),
    'recall': make_scorer(recall_score, average='binary'),
    'f1': make_scorer(f1_score, average='binary'),
}
rf_param_grid = {
    'n_estimators': [50, 100, 200],
    'max_depth': [10, 20, None],
    'min_samples_split': [2, 5, 10],
    'min_samples_leaf': [1, 2, 4],
    'criterion': ['gini', 'entropy', 'log_loss']
}
rf_grid_search = GridSearchCV(
    RandomForestClassifier(random_state=42),
    rf_param_grid,
    scoring=scoring,
    refit='accuracy',
    cv=5,
    n_jobs=-1,
    verbose=1
)
rf_grid_search.fit(X_train, y_train)
rf_cv_results = pd.DataFrame(rf_grid_search.cv_results_)
rf_columns_of_interest = [
    'param_n_estimators', 'param_max_depth', 'param_min_samples_split', 'param_min_samples_leaf', 'param_criterion',
    'mean_test_accuracy', 'mean_test_precision', 'mean_test_recall', 'mean_test_f1',
    'rank_test_accuracy'
]
rf_sorted_results = rf_cv_results[rf_columns_of_interest].sort_values(by='rank_test_accuracy')
print("Random Forest algorithm parameter combination:")
print(rf_sorted_results)
rf_best_model = rf_grid_search.best_estimator_
rf_results = []
for data, labels, split in [(X_train, y_train, "Train"), (X_test, y_test, "Test")]:
    y_pred = rf_best_model.predict(data)
    accuracy = accuracy_score(labels, y_pred)
    precision = precision_score(labels, y_pred, average='binary')
    recall = recall_score(labels, y_pred, average='binary')
    f1 = f1_score(labels, y_pred, average='binary')
    rf_results.append([split, accuracy, precision, recall, f1])
rf_results_df = pd.DataFrame(rf_results, columns=["Split", "Accuracy", "Precision", "Recall", "F1 Score"])
print("\nBest training and test results:")
print(rf_results_df)
#GaussianNB
import pandas as pd
import numpy as np
from sklearn.model_selection import train_test_split, GridSearchCV
from sklearn.preprocessing import MinMaxScaler, LabelEncoder
from sklearn.feature_selection import SelectKBest, mutual_info_regression
from sklearn.naive_bayes import GaussianNB
from sklearn.metrics import accuracy_score, precision_score, recall_score, f1_score, make_scorer
from imblearn.under_sampling import RandomUnderSampler
pd.set_option('display.max_rows', None)
pd.set_option('display.max_columns', None)
pd.set_option('display.width', 1000)
file_path = "/Users/burakevrentug/Vize/pmLast/09-04-2023 (3).csv"
df = pd.read_csv(file_path, encoding='utf-16')
df["DateTime"] = pd.to_datetime(df["DateTime"], errors='coerce')
df["DateTime"] = df["DateTime"].astype(np.int64)
df.loc[df["System Status"] != "Normal", "System Status"] = 0
df.loc[df["System Status"] == "Normal", "System Status"] = 1
categorical_cols = ["Spindle Temperature Status", "Servo Status", "Spindle Status", "Emergency Status"]
for col in categorical_cols:
    if col in df.columns:
        df[col] = df[col].fillna("0")
        df[col] = df[col].astype(str)
        df[col] = LabelEncoder().fit_transform(df[col])
df = df.dropna()
y = df['System Status'].astype(int).values
X = df.drop(columns=['System Status']).values
selector = SelectKBest(mutual_info_regression, k=5)
X = selector.fit_transform(X, y)
X_train, X_test, y_train, y_test = train_test_split(X, y, test_size=0.20, random_state=40)
rus = RandomUnderSampler(random_state=42)
X_train, y_train = rus.fit_resample(X_train, y_train)
scaler = MinMaxScaler()
X_train = scaler.fit_transform(X_train)
X_test = scaler.transform(X_test)
scoring = {
    'accuracy': 'accuracy',
    'precision': make_scorer(precision_score, average='binary'),
    'recall': make_scorer(recall_score, average='binary'),
    'f1': make_scorer(f1_score, average='binary'),
}
nb_param_grid = {
    'var_smoothing': np.logspace(-9, -1, 10)
}
nb_grid_search = GridSearchCV(
    GaussianNB(),
    nb_param_grid,
    scoring=scoring,
    refit='accuracy',
    cv=5,
    n_jobs=-1,
    verbose=1
)
nb_grid_search.fit(X_train, y_train)
nb_cv_results = pd.DataFrame(nb_grid_search.cv_results_)
nb_columns_of_interest = [
    'param_var_smoothing',
    'mean_test_accuracy', 'mean_test_precision', 'mean_test_recall', 'mean_test_f1',
    'rank_test_accuracy'
]
nb_sorted_results = nb_cv_results[nb_columns_of_interest].sort_values(by='rank_test_accuracy')
print("Best parameter combination:")
print(nb_sorted_results)
nb_best_model = nb_grid_search.best_estimator_
nb_results = []
for data, labels, split in [(X_train, y_train, "Train"), (X_test, y_test, "Test")]:
    y_pred = nb_best_model.predict(data)
    accuracy = accuracy_score(labels, y_pred)
    precision = precision_score(labels, y_pred, average='binary')
    recall = recall_score(labels, y_pred, average='binary')
    f1 = f1_score(labels, y_pred, average='binary')
    nb_results.append([split, accuracy, precision, recall, f1])
nb_results_df = pd.DataFrame(nb_results, columns=["Split", "Accuracy", "Precision", "Recall", "F1 Score"])
print("\nBest training and test results:")
print(nb_results_df)
#LGBM
import pandas as pd
import numpy as np
from sklearn.model_selection import train_test_split, GridSearchCV
from sklearn.feature_selection import SelectKBest, mutual_info_regression
from sklearn.metrics import accuracy_score, precision_score, recall_score, f1_score, make_scorer
from lightgbm import LGBMClassifier
from imblearn.under_sampling import RandomUnderSampler
pd.set_option('display.max_rows', None)
pd.set_option('display.max_columns', None)
pd.set_option('display.width', 1000)
file_path = "/Users/burakevrentug/Vize/pmLast/09-04-2023 (3).csv"
df = pd.read_csv(file_path, encoding='utf-16')
df["DateTime"] = pd.to_datetime(df["DateTime"], errors='coerce')
df["DateTime"] = df["DateTime"].astype(np.int64)
df.loc[df["System Status"] != "Normal", "System Status"] = 0
df.loc[df["System Status"] == "Normal", "System Status"] = 1
categorical_cols = ["Spindle Temperature Status", "Servo Status", "Spindle Status", "Emergency Status"]
for col in categorical_cols:
    if col in df.columns:
        df[col] = df[col].fillna("0")
        df[col] = df[col].astype(str)
        df[col] = pd.factorize(df[col])[0]
df = df.dropna()
y = df['System Status'].astype(int).values
X = df.drop(columns=['System Status']).values
selector = SelectKBest(mutual_info_regression, k=5)
X = selector.fit_transform(X, y)
X_train, X_test, y_train, y_test = train_test_split(X, y, test_size=0.20, random_state=40)
rus = RandomUnderSampler(random_state=42)
X_train, y_train = rus.fit_resample(X_train, y_train)
scoring = {
    'accuracy': 'accuracy',
    'precision': make_scorer(precision_score, average='binary'),
    'recall': make_scorer(recall_score, average='binary'),
    'f1': make_scorer(f1_score, average='binary'),
}
lgb_param_grid = {
    'num_leaves': [10, 20, 31],
    'learning_rate': [0.01, 0.1],
    'n_estimators': [50, 100],
    'max_depth': [3, 5, -1],
    'min_child_samples': [10, 20]
}
lgb_grid_search = GridSearchCV(
    LGBMClassifier(random_state=42),
    lgb_param_grid,
    scoring=scoring,
    refit='accuracy',
    cv=5,
    n_jobs=-1,
    verbose=1
)
lgb_grid_search.fit(X_train, y_train)
lgb_cv_results = pd.DataFrame(lgb_grid_search.cv_results_)
lgb_columns_of_interest = [
    'param_num_leaves', 'param_learning_rate', 'param_n_estimators', 'param_max_depth', 'param_min_child_samples',
    'mean_test_accuracy', 'mean_test_precision', 'mean_test_recall', 'mean_test_f1',
    'rank_test_accuracy'
]
lgb_sorted_results = lgb_cv_results[lgb_columns_of_interest].sort_values(by='rank_test_accuracy')
print("LightGBM parameter combination:")
print(lgb_sorted_results)
lgb_best_model = lgb_grid_search.best_estimator_
lgb_results = []
for data, labels, split in [(X_train, y_train, "Train"), (X_test, y_test, "Test")]:
    y_pred = lgb_best_model.predict(data)
    accuracy = accuracy_score(labels, y_pred)
    precision = precision_score(labels, y_pred, average='binary')
    recall = recall_score(labels, y_pred, average='binary')
    f1 = f1_score(labels, y_pred, average='binary')
    lgb_results.append([split, accuracy, precision, recall, f1])
lgb_results_df = pd.DataFrame(lgb_results, columns=["Split", "Accuracy", "Precision", "Recall", "F1 Score"])
print("\nBest training and test results:")
print(lgb_results_df)
#CatBoost
from catboost import CatBoostClassifier
import pandas as pd
import numpy as np
from sklearn.model_selection import train_test_split, GridSearchCV
from sklearn.feature_selection import SelectKBest, mutual_info_regression
from sklearn.metrics import accuracy_score, precision_score, recall_score, f1_score, make_scorer
from imblearn.under_sampling import RandomUnderSampler
pd.set_option('display.max_rows', None)
pd.set_option('display.max_columns', None)
pd.set_option('display.width', 1000)
file_path = "/Users/burakevrentug/Vize/pmLast/09-04-2023 (3).csv"
df = pd.read_csv(file_path, encoding='utf-16')
df["DateTime"] = pd.to_datetime(df["DateTime"], errors='coerce')
df["DateTime"] = df["DateTime"].astype(np.int64)
df.loc[df["System Status"] != "Normal", "System Status"] = 0
df.loc[df["System Status"] == "Normal", "System Status"] = 1
categorical_cols = ["Spindle Temperature Status", "Servo Status", "Spindle Status", "Emergency Status"]
for col in categorical_cols:
    if col in df.columns:
        df[col] = df[col].fillna("0")
        df[col] = df[col].astype(str)
        df[col] = pd.factorize(df[col])[0]
df = df.dropna()
y = df['System Status'].astype(int).values
X = df.drop(columns=['System Status']).values
selector = SelectKBest(mutual_info_regression, k=5)
X = selector.fit_transform(X, y)
X_train, X_test, y_train, y_test = train_test_split(X, y, test_size=0.20, random_state=40)
rus = RandomUnderSampler(random_state=42)
X_train, y_train = rus.fit_resample(X_train, y_train)
scoring = {
    'accuracy': 'accuracy',
    'precision': make_scorer(precision_score, average='binary'),
    'recall': make_scorer(recall_score, average='binary'),
    'f1': make_scorer(f1_score, average='binary'),
}
catboost_param_grid = {
    'iterations': [100, 200, 300],
    'learning_rate': [0.01, 0.1, 0.2],
    'depth': [4, 6, 8],
    'l2_leaf_reg': [1, 3, 5]
}
catboost_grid_search = GridSearchCV(
    CatBoostClassifier(random_state=42, verbose=0),
    catboost_param_grid,
    scoring=scoring,
    refit='accuracy',
    cv=5,
    n_jobs=-1
)
catboost_grid_search.fit(X_train, y_train)
catboost_cv_results = pd.DataFrame(catboost_grid_search.cv_results_)
catboost_columns_of_interest = [
    'param_iterations', 'param_learning_rate', 'param_depth', 'param_l2_leaf_reg',
    'mean_test_accuracy', 'mean_test_precision', 'mean_test_recall', 'mean_test_f1',
    'rank_test_accuracy'
]
catboost_sorted_results = catboost_cv_results[catboost_columns_of_interest].sort_values(by='rank_test_accuracy')
print("CatBoost algorithm  parameter combination:")
print(catboost_sorted_results)
catboost_best_model = catboost_grid_search.best_estimator_
catboost_results = []
for data, labels, split in [(X_train, y_train, "Train"), (X_test, y_test, "Test")]:
    y_pred = catboost_best_model.predict(data)
    accuracy = accuracy_score(labels, y_pred)
    precision = precision_score(labels, y_pred, average='binary')
    recall = recall_score(labels, y_pred, average='binary')
    f1 = f1_score(labels, y_pred, average='binary')
    catboost_results.append([split, accuracy, precision, recall, f1])
catboost_results_df = pd.DataFrame(catboost_results, columns=["Split", "Accuracy", "Precision", "Recall", "F1 Score"])
print("\nBest training and test results:")
print(catboost_results_df)
#SVC
from sklearn.model_selection import train_test_split, GridSearchCV
from sklearn.feature_selection import SelectKBest, mutual_info_regression
from sklearn.metrics import accuracy_score, precision_score, recall_score, f1_score, make_scorer
from sklearn.svm import SVC
from imblearn.under_sampling import RandomUnderSampler
import pandas as pd
import numpy as np
pd.set_option('display.max_rows', None)
pd.set_option('display.max_columns', None)
pd.set_option('display.width', 1000)
file_path = "/Users/burakevrentug/Vize/pmLast/09-04-2023 (3).csv"
df = pd.read_csv(file_path, encoding='utf-16')
df["DateTime"] = pd.to_datetime(df["DateTime"], errors='coerce')
df["DateTime"] = df["DateTime"].astype(np.int64)
df.loc[df["System Status"] != "Normal", "System Status"] = 0
df.loc[df["System Status"] == "Normal", "System Status"] = 1
categorical_cols = ["Spindle Temperature Status", "Servo Status", "Spindle Status", "Emergency Status"]
for col in categorical_cols:
    if col in df.columns:
        df[col] = df[col].fillna("0")
        df[col] = df[col].astype(str)
        df[col] = pd.factorize(df[col])[0]
df = df.dropna()
y = df['System Status'].astype(int).values
X = df.drop(columns=['System Status']).values
selector = SelectKBest(mutual_info_regression, k=5)
X = selector.fit_transform(X, y)
X_train, X_test, y_train, y_test = train_test_split(X, y, test_size=0.20, random_state=40)
rus = RandomUnderSampler(random_state=42)
X_train, y_train = rus.fit_resample(X_train, y_train)
scoring = {
    'accuracy': 'accuracy',
    'precision': make_scorer(precision_score, average='binary', zero_division=1),
    'recall': make_scorer(recall_score, average='binary', zero_division=1),
    'f1': make_scorer(f1_score, average='binary', zero_division=1),
}
svm_param_grid = {
    'C': [0.01, 0.1, 1, 10, 100],
    'gamma': [0.001, 0.01, 0.1, 1, 'scale', 'auto'],
    'kernel': ['linear', 'rbf']
}
svm_grid_search = GridSearchCV(
    SVC(),
    svm_param_grid,
    scoring=scoring,
    refit='accuracy',
    cv=5,
    n_jobs=-1,
    verbose=1
)
svm_grid_search.fit(X_train, y_train)
svm_cv_results = pd.DataFrame(svm_grid_search.cv_results_)
svm_columns_of_interest = [
    'param_C', 'param_gamma', 'param_kernel',
    'mean_test_accuracy', 'mean_test_precision', 'mean_test_recall', 'mean_test_f1',
    'rank_test_accuracy'
]
svm_sorted_results = svm_cv_results[svm_columns_of_interest].sort_values(by='rank_test_accuracy')
output_file = "svm_results.csv"
svm_sorted_results.to_csv(output_file, index=False)
print(f"SVM results '{output_file}' file saved.")
svm_best_model = svm_grid_search.best_estimator_
svm_results = []
for data, labels, split in [(X_train, y_train, "Train"), (X_test, y_test, "Test")]:
    y_pred = svm_best_model.predict(data)
    accuracy = accuracy_score(labels, y_pred)
    precision = precision_score(labels, y_pred, average='binary', zero_division=1)
    recall = recall_score(labels, y_pred, average='binary', zero_division=1)
    f1 = f1_score(labels, y_pred, average='binary', zero_division=1)
    svm_results.append([split, accuracy, precision, recall, f1])
svm_results_df = pd.DataFrame(svm_results, columns=["Split", "Accuracy", "Precision", "Recall", "F1 Score"])
print("\nBest training and test results:")
print(svm_results_df)

#(MLPClassifier) model
from sklearn.neural_network import MLPClassifier
from sklearn.model_selection import GridSearchCV
from sklearn.metrics import accuracy_score, precision_score, recall_score, f1_score, make_scorer

# Model hyperparamter grid
mlp = MLPClassifier(max_iter=500, random_state=42)
mlp_param_grid = {
    'hidden_layer_sizes': [(50,), (100,), (50, 50)],
    'activation': ['relu', 'tanh'],
    'solver': ['adam'],
    'learning_rate_init': [0.001, 0.01]
}

mlp_scoring = {
    'accuracy': 'accuracy',
    'precision': make_scorer(precision_score),
    'recall': make_scorer(recall_score),
    'f1': make_scorer(f1_score)
}

mlp_grid_search = GridSearchCV(
    mlp,
    mlp_param_grid,
    scoring=mlp_scoring,
    refit='accuracy',
    cv=5,
    n_jobs=-1,
    verbose=1
)

# Train the model
mlp_grid_search.fit(X_train, y_train)
mlp_best_model = mlp_grid_search.best_estimator_

# The result of the train and test
y_pred_train = mlp_best_model.predict(X_train)
y_pred_test = mlp_best_model.predict(X_test)

print("\n[MLPClassifier] Train Results")
print("Accuracy:", accuracy_score(y_train, y_pred_train))
print("Precision:", precision_score(y_train, y_pred_train))
print("Recall:", recall_score(y_train, y_pred_train))
print("F1 Score:", f1_score(y_train, y_pred_train))

print("\n[MLPClassifier] Test Results")
print("Accuracy:", accuracy_score(y_test, y_pred_test))
print("Precision:", precision_score(y_test, y_pred_test))
print("Recall:", recall_score(y_test, y_pred_test))
print("F1 Score:", f1_score(y_test, y_pred_test))

# 10-fold cross-validation
from sklearn.model_selection import cross_val_score
cv_accuracy = cross_val_score(mlp_best_model, X_train, y_train, cv=10, scoring='accuracy').mean()
cv_precision = cross_val_score(mlp_best_model, X_train, y_train, cv=10, scoring=make_scorer(precision_score)).mean()
cv_recall = cross_val_score(mlp_best_model, X_train, y_train, cv=10, scoring=make_scorer(recall_score)).mean()
cv_f1 = cross_val_score(mlp_best_model, X_train, y_train, cv=10, scoring=make_scorer(f1_score)).mean()

print("\n[MLPClassifier] 10-Fold CV Results")
print("Accuracy:", cv_accuracy)
print("Precision:", cv_precision)
print("Recall:", cv_recall)
print("F1 Score:", cv_f1)

# Best Parametres
tuned_params = mlp_best_model.get_params()
print("\nBest Hyperparameters:", tuned_params)
