# Supplementary material for: Evaluation of predictive maintenance efficiency with the comparison of machine learning models in machining production process in brake industry
Source: PeerJ Comput Sci. 2025 Jul 16;11:e2999. doi: 10.7717/peerj-cs.2999 (PMC12453749; doi:10.7717/peerj-cs.2999)
Supplement: Supplemental Information 2 [file peerj-cs-11-2999-s002.csv]

Grease Oil Level	DateTime	X Axis Loading	Y Axis Loading	Z Axis Loading	Spindle Loading	Spindle Cycle	Spindle Temperature	Spindle Temperature Condition	Servo Status	Spindle Condition	Emergency Situation	System Status	Anamil Coolant Oil Level	Anamil Coolant Oil Temperature	Apparatus Hydraulic Oil Level	Apparatus Hydraulic Oil Temperature	Electrical Panel Temperature	Hydraulic Oil Level	Hydraulic Oil Temperature	M51 Engine Temperature	Bench Transformer Temperature
	2023-02-27 16:29:33.373000000
	2023-02-27 16:30:02.680000000
	2023-02-27 16:32:03.200000000
	2023-02-27 16:34:03.520000000
	2023-02-27 16:36:01.013000000
	2023-02-27 16:38:02.113000000
	2023-02-27 16:44:00.380000000
	2023-02-27 16:52:01.577000000
	2023-02-27 16:58:02.407000000
	2023-02-27 17:02:03.170000000
	2023-02-27 17:04:03.163000000
	2023-02-27 17:08:04.043000000
	2023-02-27 17:14:04.640000000
	2023-02-27 17:18:00.640000000
	2023-02-27 17:22:01.890000000
	2023-02-27 17:28:04.047000000
	2023-02-27 17:34:00.040000000
	2023-02-27 17:38:01.077000000
	2023-02-27 17:42:02.167000000
	2023-02-27 17:44:02.777000000
	2023-02-27 17:46:03.260000000
0	2023-02-27 18:04:01.093000000												0	32	0	53	30	0	39	28	40
0	2023-02-27 18:14:00.857000000												0	32	0	53	29	0	39	28	41
0	2023-02-27 18:30:02.070000000												0	32	0	53	29	0	39	28	40
0	2023-02-27 19:04:03.977000000												0	31	0	53	32	0	39	28	40
0	2023-02-27 19:24:02.833000000												0	31	0	53	30	0	38	27	40
0	2023-02-27 20:34:03.533000000												0	31	0	53	30	0	38	28	40
0	2023-02-27 20:46:04.453000000												0	32	0	53	31	0	38	28	40
0	2023-02-27 20:52:00.823000000												0	31	0	53	32	0	38	28	40
0	2023-02-27 21:12:03.507000000												0	32	0	53	29	0	38	28	40
0	2023-02-27 21:14:03.243000000												0	32	0	53	31	0	38	28	40
0	2023-02-27 22:20:00.850000000												0	32	0	53	31	0	38	28	41
0	2023-02-27 23:10:02.013000000												0	32	0	53	30	0	39	28	41
0	2023-02-27 23:40:04.077000000												0	32	0	53	31	0	38	28	40
0	2023-02-27 23:52:01.877000000												0	32	0	53	31	0	38	28	41
0	2023-02-28 00:10:03.067000000												0	32	0	53	31	0	39	28	40
0	2023-02-28 00:30:01.293000000												0	32	0	53	30	0	38	28	40
0	2023-02-28 00:36:02.527000000												0	32	0	53	30	0	38	28	40
0	2023-02-28 00:56:00.887000000												0	32	0	53	32	0	38	28	40
0	2023-02-28 01:44:00.890000000												0	32	0	53	30	0	38	28	40
0	2023-02-28 02:16:03.310000000												0	32	0	53	30	0	38	28	40
0	2023-02-28 02:40:03.010000000												0	32	0	52	30	0	38	28	40
	2023-02-27 16:40:03.327000000
	2023-02-27 16:46:01.873000000
	2023-02-27 16:48:25.107000000
	2023-02-27 16:54:02.243000000
	2023-02-27 16:56:02.367000000
	2023-02-27 17:00:02.697000000
	2023-02-27 17:06:03.503000000
	2023-02-27 17:10:01.963000000
	2023-02-27 17:12:04.220000000
	2023-02-27 17:16:00.667000000
	2023-02-27 17:20:01.093000000
	2023-02-27 17:24:03.273000000
	2023-02-27 17:26:01.167000000
	2023-02-27 17:30:04.440000000
	2023-02-27 17:32:00.743000000
	2023-02-27 17:36:30.693000000
0	2023-02-27 18:22:00.107000000												0	32	0	53	30	0	39	28	41
0	2023-02-27 19:36:01.777000000												0	31	0	53	31	0	38	28	40
0	2023-02-27 20:38:01.420000000												0	31	0	53	31	0	38	28	40
0	2023-02-27 20:56:01.037000000												0	31	0	53	30	0	38	28	40
0	2023-02-27 21:42:03.033000000												0	32	0	53	30	0	38	28	41
0	2023-02-27 22:22:01.253000000												0	32	0	53	30	0	38	28	41
0	2023-02-27 23:02:01.277000000												0	32	0	53	30	0	39	28	41
0	2023-02-28 00:18:03.297000000												0	32	0	53	31	0	38	28	40
0	2023-02-28 01:22:02.097000000												0	32	0	53	30	0	38	28	40
0	2023-02-28 01:34:03.363000000												0	32	0	53	32	0	38	28	40
0	2023-02-28 01:46:02.550000000												0	32	0	53	29	0	38	28	40
0	2023-02-28 01:58:03.243000000												0	32	0	53	31	0	38	28	40
0	2023-02-28 02:06:01.373000000												0	32	0	53	31	0	38	28	40
0	2023-02-28 02:08:01.750000000												0	32	0	53	30	0	38	28	40
0	2023-02-28 02:44:03.407000000												0	32	0	53	31	0	38	28	40
0	2023-02-28 02:46:03.937000000												0	32	0	53	30	0	38	28	40
0	2023-02-28 03:24:01.663000000												0	32	0	52	30	0	38	27	40
0	2023-02-28 03:42:02.447000000												0	32	0	52	30	0	38	28	40
0	2023-02-28 04:06:02.617000000												0	32	0	53	31	0	38	28	40
0	2023-02-28 04:50:00.387000000												0	31	0	52	30	0	38	28	40
0	2023-02-28 05:04:03.170000000												0	32	0	53	30	0	38	28	40
0	2023-02-28 05:18:04.500000000												0	32	0	52	32	0	38	28	40
0	2023-02-28 06:20:03.040000000												0	31	0	52	32	0	38	27	40
0	2023-02-28 06:38:04.663000000												0	31	0	52	31	0	38	28	40
0	2023-02-28 06:46:02.920000000												0	31	0	52	31	0	39	28	40
0	2023-02-28 07:18:02.023000000												0	31	0	52	30	0	39	27	40
0	2023-02-28 02:56:00.927000000												0	31	0	52	30	0	38	28	40
0	2023-02-28 04:20:03.383000000												0	32	0	52	30	0	38	28	40
0	2023-02-28 04:36:03.770000000												0	31	0	52	30	0	38	28	40
0	2023-02-28 05:28:00.190000000												0	31	0	53	30	0	38	28	40
0	2023-02-28 05:40:02.407000000												0	32	0	52	31	0	38	27	40
0	2023-02-28 05:56:04.070000000												0	31	0	52	31	0	38	28	40
0	2023-02-28 06:10:02.143000000												0	31	0	52	30	0	38	28	40
0	2023-02-28 07:12:00.943000000												0	31	0	52	32	0	39	27	40
0	2023-02-28 07:50:02.027000000												0	31	0	53	32	0	39	27	39
0	2023-02-28 07:54:02.727000000												0	31	0	53	29	0	39	27	39
0	2023-02-28 07:56:03.107000000												0	31	0	53	29	0	39	27	39
0	2023-02-28 08:24:01.840000000												0	31	0	53	30	0	39	27	39
0	2023-02-28 08:28:02.527000000												0	30	0	53	30	0	39	27	39
0	2023-02-28 08:54:02.193000000												0	30	0	53	31	0	39	27	39
0	2023-02-28 09:14:01.797000000												0	30	0	53	32	0	39	27	39
0	2023-02-28 09:32:04.067000000												0	30	0	54	30	0	39	27	39
0	2023-02-28 09:52:01.760000000												0	30	0	54	29	0	39	27	39
0	2023-02-28 09:06:01.257000000												0	30	0	53	30	0	39	27	39
0	2023-02-28 09:50:01.293000000												0	30	0	54	29	0	39	27	39
0	2023-02-28 09:38:03.320000000												0	30	0	54	30	0	39	27	39
0	2023-02-28 09:58:02.680000000												0	30	0	54	31	0	39	27	39
0	2023-02-28 10:16:03.970000000												0	30	0	54	31	0	39	27	39
0	2023-02-28 09:57:11.973000000												0	30	0	54	32	0	39	27	39
0	2023-02-28 09:58:37.913000000												0	30	0	54	30	0	39	27	39
0	2023-02-28 12:48:03.367000000												0	31	0	54	30	0	39	27	40
0	2023-02-28 12:52:03.773000000												0	31	0	54	31	0	39	27	40
0	2023-02-28 13:12:01.967000000												0	31	0	54	30	0	39	27	40
0	2023-02-28 13:24:03.853000000												0	31	0	54	31	0	39	27	40
0	2023-02-28 13:52:03.373000000												0	31	0	54	30	0	39	28	40
0	2023-02-28 14:14:00.713000000												0	31	0	54	31	0	39	28	40
0	2023-02-28 14:58:00.320000000												0	32	0	54	32	0	39	28	41
0	2023-02-28 15:50:02.033000000												0	32	0	54	30	0	39	28	41
0	2023-02-28 16:12:03.517000000												0	31	0	54	31	0	39	28	41
0	2023-02-28 16:18:04.363000000												0	32	0	54	32	0	39	28	41
0	2023-02-28 16:32:00.967000000												0	32	0	54	31	0	39	28	41
0	2023-02-28 13:06:00.523000000												0	31	0	54	30	0	39	27	40
0	2023-02-28 13:40:04.680000000												0	31	0	54	31	0	38	28	40
0	2023-02-28 13:50:02.557000000												0	31	0	54	31	0	39	28	40
0	2023-02-28 14:46:03.097000000												0	32	0	54	30	0	38	28	41
0	2023-02-28 15:10:02.600000000												0	32	0	54	30	0	39	28	41
0	2023-02-28 17:02:00.207000000												0	32	0	54	30	0	39	28	41
0	2023-02-28 15:22:03.923000000												0	32	0	54	32	0	39	28	41
0	2023-02-28 15:44:02.890000000												0	32	0	54	30	0	39	28	41
0	2023-02-28 15:48:01.293000000												0	32	0	54	31	0	39	28	41
0	2023-02-28 16:44:03.587000000												0	32	0	54	30	0	39	28	41
0	2023-02-28 16:48:00.563000000												0	32	0	54	31	0	39	28	41
0	2023-02-28 16:50:01.350000000												0	32	0	54	31	0	39	28	41
0	2023-02-28 17:10:37.327000000												0	32	0	54	30	0	39	28	41
0	2023-02-28 17:28:02.697000000												0	32	0	54	31	0	39	28	41
0	2023-02-28 17:34:03.917000000												0	32	0	54	30	0	39	28	41
0	2023-02-28 17:46:03.430000000												0	32	0	54	32	0	39	28	41
0	2023-02-28 18:12:02.773000000												0	32	0	54	30	0	39	28	41
0	2023-02-28 18:26:00.357000000												0	32	0	54	32	0	39	28	41
0	2023-02-28 19:12:00.810000000												0	32	0	53	30	0	39	28	41
0	2023-02-28 19:30:01.813000000												0	32	0	53	31	0	39	28	41
0	2023-02-28 19:42:03.757000000												0	32	0	53	31	0	39	28	41
0	2023-02-28 19:48:00.150000000												0	32	0	54	32	0	39	28	41
0	2023-02-28 20:32:01.327000000												0	32	0	54	30	0	39	28	41
0	2023-02-28 21:54:00.957000000												0	32	0	54	31	0	39	28	41
0	2023-02-28 22:08:18.010000000												0	32	0	54	30	0	39	28	41
0	2023-02-28 22:14:02.097000000												0	32	0	54	30	0	39	28	41
0	2023-02-28 22:36:02.640000000												0	32	0	54	32	0	39	28	41
0	2023-02-28 22:42:02.610000000												0	32	0	54	30	0	39	28	41
0	2023-02-28 22:54:00.367000000												0	32	0	54	31	0	39	28	41
0	2023-03-01 00:14:02.257000000												0	32	0	54	32	0	39	28	41
0	2023-03-01 00:38:01.560000000												0	32	0	54	32	0	39	28	41
0	2023-03-01 00:58:02.777000000												0	32	0	54	30	0	39	28	41
0	2023-03-01 03:26:02.510000000												0	32	0	54	30	0	39	28	41
0	2023-03-01 03:58:04.560000000												0	32	0	54	30	0	39	28	41
0	2023-03-01 04:22:02.090000000												0	32	0	54	30	0	39	28	41
0	2023-03-01 04:28:03.463000000												0	32	0	54	31	0	39	28	41
0	2023-03-01 04:34:03.967000000												0	32	0	54	32	0	39	28	41
0	2023-03-01 04:38:03.253000000												0	32	0	54	30	0	39	28	41
0	2023-03-01 04:54:01.463000000												0	32	0	55	30	0	39	28	41
0	2023-03-01 05:00:03.880000000												0	32	0	54	30	0	39	28	41
0	2023-03-01 05:14:02.507000000												0	32	0	55	32	0	39	28	41
0	2023-03-01 05:18:03.417000000												0	32	0	54	30	0	39	28	41
0	2023-03-01 05:28:00.753000000												0	32	0	55	30	0	39	28	41
0	2023-03-01 05:40:02.803000000												0	32	0	55	31	0	39	28	41
0	2023-02-28 18:00:00.133000000												0	32	0	54	31	0	39	28	41
0	2023-02-28 19:00:03.417000000												0	32	0	54	31	0	39	28	41
0	2023-02-28 19:26:01.363000000												0	32	0	53	30	0	39	28	41
0	2023-02-28 19:58:02.130000000												0	32	0	53	31	0	39	28	41
0	2023-02-28 20:40:02.200000000												0	32	0	54	30	0	39	28	41
0	2023-02-28 20:46:03.617000000												0	32	0	54	32	0	39	28	41
0	2023-02-28 21:56:03.223000000												0	32	0	54	32	0	39	28	41
0	2023-02-28 22:18:02.843000000												0	32	0	54	31	0	39	28	41
0	2023-02-28 22:38:11.660000000												0	32	0	54	30	0	39	28	41
0	2023-02-28 23:50:02.883000000												0	32	0	54	31	0	39	28	41
0	2023-02-28 23:56:02.510000000												0	32	0	54	31	0	39	28	41
0	2023-03-01 00:08:02.283000000												0	32	0	54	30	0	39	28	41
0	2023-03-01 00:16:03.570000000												0	32	0	54	31	0	39	28	41
0	2023-03-01 01:50:02.603000000												0	32	0	54	32	0	39	28	41
0	2023-03-01 02:32:02.987000000												0	32	0	54	30	0	39	28	41
0	2023-03-01 03:32:01.867000000												0	32	0	54	31	0	39	28	41
0	2023-03-01 03:56:04.330000000												0	32	0	54	31	0	39	28	41
0	2023-03-01 04:02:03.997000000												0	32	0	54	32	0	39	28	41
0	2023-03-01 04:24:02.570000000												0	32	0	54	31	0	39	28	41
0	2023-03-01 05:12:02.747000000												0	32	0	55	30	0	39	28	41
0	2023-03-01 05:22:03.483000000												0	32	0	54	32	0	39	28	41
0	2023-03-01 05:24:04.450000000												0	32	0	54	31	0	39	28	41
0	2023-03-01 05:36:00.123000000												0	32	0	55	30	0	39	28	41
0	2023-03-01 05:42:02.490000000												0	32	0	55	30	0	39	28	41
0	2023-03-01 05:56:04.263000000												0	32	0	55	32	0	39	28	41
0	2023-03-01 05:58:02.893000000												0	32	0	55	30	0	39	28	41
0	2023-03-01 06:18:03.220000000												0	32	0	55	31	0	39	28	41
0	2023-03-01 07:12:03.270000000												0	32	0	54	31	0	39	28	41
0	2023-03-01 07:36:02.817000000												0	32	0	54	31	0	38	28	41
0	2023-03-01 08:04:01.613000000												0	32	0	54	30	0	39	28	41
0	2023-03-01 08:22:02.217000000												0	32	0	54	31	0	38	27	41
0	2023-03-01 08:44:03.350000000												0	32	0	54	30	0	38	27	41
0	2023-03-01 09:36:02.747000000												0	32	0	54	30	0	38	28	41
0	2023-03-01 10:04:03.173000000												0	32	0	54	32	0	38	28	41
0	2023-03-01 10:44:00.153000000												0	31	0	54	31	0	39	27	41
0	2023-03-01 11:02:01.260000000												0	32	0	54	30	0	38	28	41
0	2023-03-01 11:18:00.217000000												0	31	0	54	30	0	38	28	41
0	2023-03-01 11:56:03.523000000												0	32	0	54	31	0	39	28	41
0	2023-03-01 12:16:02.867000000												0	32	0	54	30	0	39	28	41
0	2023-03-01 12:42:00.923000000												0	32	0	55	30	0	39	28	41
0	2023-03-01 12:50:02.743000000												0	32	0	55	29	0	39	28	42
0	2023-03-01 13:22:01.333000000												0	32	0	55	31	0	39	28	42
0	2023-03-01 13:38:02.047000000												0	32	0	55	30	0	37	28	42
0	2023-03-01 14:16:02.063000000												0	32	0	55	30	0	38	28	42
0	2023-03-01 14:38:02.007000000												0	32	0	55	30	0	38	28	42
0	2023-03-01 15:32:03.267000000												0	32	0	55	30	0	38	28	42
0	2023-03-01 15:50:00.410000000												0	32	0	56	31	0	38	28	42
0	2023-03-01 16:10:03.997000000												0	33	0	55	30	0	39	28	42
0	2023-03-01 16:52:02.407000000												0	32	0	56	31	0	38	28	42
0	2023-03-01 17:12:02.387000000												0	32	0	55	31	0	38	28	42
0	2023-03-01 18:12:02.517000000												0	32	0	55	31	0	38	28	42
0	2023-03-01 18:16:03.203000000												0	32	0	55	29	0	38	28	42
0	2023-03-01 19:32:03.583000000												0	33	0	55	31	0	38	28	42
0	2023-02-28 20:04:03.677000000												0	32	0	53	31	0	39	28	41
0	2023-02-28 22:24:01.443000000												0	32	0	54	30	0	39	28	41
0	2023-02-28 22:44:01.723000000												0	32	0	54	32	0	39	28	41
0	2023-03-01 01:24:02.630000000												0	32	0	54	30	0	39	28	41
0	2023-03-01 02:44:02.587000000												0	32	0	54	32	0	39	28	41
0	2023-03-01 05:10:01.927000000												0	32	0	55	30	0	39	28	41
0	2023-03-01 08:50:02.330000000												0	32	0	54	30	0	39	28	41
0	2023-03-01 16:58:00.773000000												0	32	0	56	30	0	38	28	42
0	2023-03-01 17:34:00.320000000												0	32	0	55	30	0	38	28	42
0	2023-03-01 20:18:03.017000000												0	32	0	55	31	0	38	28	42
0	2023-03-01 20:20:00.460000000												0	32	0	55	31	0	38	28	42
0	2023-03-01 20:32:00.083000000												0	32	0	55	30	0	38	28	42
0	2023-03-01 21:26:00.340000000												0	32	0	55	31	0	38	29	42
0	2023-03-01 22:20:03.620000000												0	32	0	55	30	0	38	28	42
0	2023-03-01 22:38:02.823000000												0	32	0	54	30	0	38	28	42
0	2023-03-01 22:46:02.450000000												0	32	0	54	30	0	38	28	42
0	2023-03-01 23:40:02.807000000												0	32	0	54	30	0	37	28	41
0	2023-03-01 23:52:03.277000000												0	32	0	54	30	0	37	28	41
0	2023-03-02 00:38:01.757000000												0	32	0	54	31	0	37	28	41
0	2023-03-02 00:46:01.377000000												0	32	0	54	31	0	37	28	41
0	2023-03-02 00:56:03.203000000												0	32	0	54	30	0	37	28	41
0	2023-03-02 01:36:04.370000000												0	32	0	53	31	0	37	28	41
0	2023-03-02 01:38:00.940000000												0	32	0	54	30	0	37	28	41
0	2023-03-02 01:40:02.250000000												0	32	0	54	30	0	37	28	41
0	2023-03-02 02:52:02.323000000												0	32	0	53	30	0	37	28	41
0	2023-03-02 02:56:03.497000000												0	32	0	53	32	0	37	28	41
0	2023-03-02 03:18:04.510000000												0	32	0	53	30	0	37	28	41
0	2023-03-02 03:20:04.060000000												0	32	0	53	31	0	37	28	41
0	2023-03-06 15:52:00.013000000	2	54	2	5	1000	30	Normal	Normal	Normal	ARMED	Normal	0	30	0	49	30	0	36	26	39
0	2023-03-06 15:56:00.013000000	0	54	2	20	141	30	Normal	Normal	Normal	ARMED	Normal	0	30	0	49	31	0	36	26	39
0	2023-03-06 15:58:00.007000000	1	55	2	0	0	30	Normal	Normal	Normal	ARMED	Normal	0	30	0	49	32	0	36	26	39
0	2023-03-06 16:04:00.010000000	1	55	2	0	0	29	Normal	Normal	Normal	ARMED	Normal	0	30	0	49	30	0	36	25	39
0	2023-03-06 16:08:00.013000000	1	55	2	0	0	29	Normal	Normal	Normal	ARMED	Normal	0	30	0	49	31	0	36	25	39
0	2023-03-06 16:12:00.017000000	1	55	2	0	0	29	Normal	Normal	Normal	ARMED	Normal	0	30	0	49	29	0	36	25	39
0	2023-03-06 16:16:00.290000000	1	55	2	0	0	29	Normal	Normal	Normal	ARMED	Normal	0	30	0	49	32	0	36	25	39
0	2023-03-06 16:18:00.020000000	1	55	2	0	0	29	Normal	Normal	Normal	ARMED	Normal	0	30	0	49	30	0	36	25	39
0	2023-03-06 16:24:00.013000000	1	55	2	0	0	29	Normal	Normal	Normal	ARMED	Normal	0	30	0	49	31	0	37	25	39
0	2023-03-06 16:28:00.013000000	1	55	2	0	0	29	Normal	Normal	Normal	ARMED	Normal	0	30	0	49	30	0	37	25	39
0	2023-03-06 16:32:00.503000000												0	30	0	49	29	0	37	25	39
0	2023-03-06 16:36:00.270000000	1	55	2	0	0	29	Normal	Normal	Normal	ARMED	Normal	0	30	0	49	31	0	37	25	39
0	2023-03-06 16:38:00.480000000	1	55	2	0	0	29	Normal	Normal	Normal	ARMED	Normal	0	30	0	49	31	0	37	25	39
0	2023-03-06 16:44:00.240000000	6	59	2	0	0	29	Normal	Normal	Normal	ARMED	Normal	0	31	0	49	30	0	37	25	39
0	2023-03-06 16:48:00.240000000	6	54	2	0	0	29	Normal	Normal	Normal	ARMED	Normal	0	31	0	49	32	0	37	25	39
0	2023-03-06 16:52:00.613000000												0	31	0	50	29	0	37	25	39
0	2023-03-06 16:56:00.013000000	6	54	2	0	0	29	Normal	Normal	Normal	ARMED	Normal	0	31	0	50	30	0	37	25	39
0	2023-03-06 16:58:00.017000000												0	31	0	50	31	0	37	25	39
0	2023-03-01 06:20:03.307000000												0	32	0	55	31	0	39	28	41
0	2023-03-01 06:40:01.247000000												0	32	0	54	30	0	39	28	41
0	2023-03-01 07:00:04.510000000												0	32	0	54	31	0	38	28	41
0	2023-03-01 10:00:02.753000000												0	31	0	54	30	0	38	28	41
0	2023-03-01 10:20:03.533000000												0	31	0	54	31	0	38	28	41
0	2023-03-01 12:20:03.873000000												0	32	0	54	31	0	39	28	41
0	2023-03-01 15:40:02.437000000												0	32	0	55	31	0	38	28	42
0	2023-03-01 15:46:03.257000000												0	32	0	55	31	0	38	28	42
0	2023-03-01 16:00:02.437000000												0	32	0	55	30	0	38	28	42
0	2023-03-01 18:14:02.130000000												0	32	0	55	30	0	38	28	42
0	2023-03-01 22:32:02.143000000												0	32	0	54	31	0	38	28	42
0	2023-03-01 23:42:03.317000000												0	32	0	54	30	0	37	28	41
0	2023-03-06 15:54:00.270000000	2	51	6	10	750	31	Normal	Normal	Normal	ARMED	Normal	0	30	0	49	29	0	36	26	39
0	2023-03-06 16:14:01.163000000	1	55	2	0	0	29	Normal	Normal	Normal	ARMED	Normal	0	30	0	49	31	0	36	25	39
0	2023-03-06 16:34:00.447000000												0	30	0	49	30	0	37	25	39
0	2023-03-06 16:54:00.017000000												0	31	0	50	29	0	37	25	39
0	2023-03-06 17:02:00.017000000	4	45	2	0	0	29	Normal	Normal	Normal	ARMED	Normal	0	31	0	50	30	0	37	25	38
0	2023-03-06 17:04:00.727000000	4	50	2	0	0	29	Normal	Normal	Normal	ARMED	Normal	0	31	0	50	28	0	37	25	38
0	2023-03-06 17:08:00.050000000	4	50	2	0	0	29	Normal	Normal	Normal	ARMED	Normal	0	31	0	50	31	0	37	25	38
0	2023-03-06 17:12:00.017000000	4	50	2	0	0	29	Normal	Normal	Normal	ARMED	Normal	0	31	0	50	32	0	37	25	38
0	2023-03-06 17:14:00.030000000	4	50	2	0	0	29	Normal	Normal	Normal	ARMED	Normal	0	31	0	50	30	0	37	25	38
0	2023-03-06 17:18:00.010000000	4	50	2	0	0	29	Normal	Normal	Normal	ARMED	Normal	0	31	0	50	29	0	37	25	38
0	2023-03-06 17:24:00.503000000	4	50	2	0	0	29	Normal	Normal	Normal	ARMED	Normal	0	31	0	50	32	0	37	25	38
0	2023-03-06 17:28:00.017000000	4	50	2	0	0	29	Normal	Normal	Normal	ARMED	Normal	0	31	0	50	29	0	37	25	38
0	2023-03-06 17:32:00.440000000	4	50	2	0	0	29	Normal	Normal	Normal	ARMED	Normal	0	31	0	50	30	0	37	25	38
0	2023-03-06 17:34:00.013000000	4	50	2	0	0	29	Normal	Normal	Normal	ARMED	Normal	0	31	0	50	31	0	37	25	38
0	2023-03-06 17:38:00.547000000	4	50	2	0	0	29	Normal	Normal	Normal	ARMED	Normal	0	31	0	50	32	0	37	25	38
0	2023-03-06 17:44:00.527000000	3	48	2	0	0	29	Normal	Normal	Normal	ARMED	Warning:&#xC7;ARPISMA	0	31	0	50	29	0	37	25	38
0	2023-03-06 17:48:00.013000000	3	48	2	0	0	29	Normal	Normal	Normal	ARMED	Normal	0	31	0	50	31	0	37	25	38
0	2023-03-06 17:52:00.450000000	3	0	0	0	0	29	Normal	Normal	Normal	TRIGGERED	Normal	0	31	0	50	31	0	37	25	38
0	2023-03-06 17:54:00.603000000	3	0	0	0	0	29	Normal	Normal	Normal	TRIGGERED	Normal	0	31	0	50	29	0	37	25	38
0	2023-03-06 17:58:00.393000000	3	0	0	0	0	29	Normal	Normal	Normal	TRIGGERED	Normal	0	31	0	50	29	0	37	25	38
0	2023-03-06 18:04:00.313000000	3	0	0	0	0	29	Normal	Normal	Normal	TRIGGERED	Normal	0	31	0	49	31	0	37	25	38
0	2023-03-06 18:08:00.257000000	3	0	0	0	0	29	Normal	Normal	Normal	TRIGGERED	Normal	0	31	0	49	31	0	36	25	38
0	2023-03-06 18:12:00.017000000												0	31	0	49	32	0	36	25	37
0	2023-03-06 18:14:00.567000000	3	0	0	0	0	29	Normal	Normal	Normal	TRIGGERED	Normal	0	31	0	49	32	0	36	25	37
0	2023-03-06 18:18:00.030000000												0	31	0	49	29	0	35	25	37
0	2023-03-06 18:24:00.013000000	3	0	0	0	0	29	Normal	Normal	Normal	TRIGGERED	Normal	0	31	0	48	30	0	35	25	37
0	2023-03-06 18:26:00.487000000	3	0	0	0	0	29	Normal	Normal	Normal	TRIGGERED	Normal	0	31	0	48	30	0	35	25	37
0	2023-03-06 18:28:00.013000000	3	0	0	0	0	29	Normal	Normal	Normal	TRIGGERED	Normal	0	31	0	48	31	0	35	25	37
0	2023-03-06 18:32:00.760000000	3	0	0	0	0	28	Normal	Normal	Normal	TRIGGERED	Normal	0	31	0	48	31	0	34	25	37
0	2023-03-01 07:06:01.917000000												0	32	0	54	32	0	38	28	41
0	2023-03-01 08:14:03.227000000												0	32	0	54	31	0	38	28	41
0	2023-03-01 08:26:00.347000000												0	32	0	54	30	0	38	27	41
0	2023-03-01 08:46:03.853000000												0	32	0	54	32	0	38	28	41
0	2023-03-01 09:54:01.013000000												0	32	0	54	31	0	38	28	41
0	2023-03-01 10:24:01.870000000												0	31	0	54	30	0	38	28	41
0	2023-03-01 11:06:02.467000000												0	32	0	54	32	0	39	28	41
0	2023-03-01 13:06:04.297000000												0	32	0	55	30	0	39	28	42
0	2023-03-01 13:26:02.507000000												0	32	0	55	30	0	36	28	42
0	2023-03-01 13:28:03.240000000												0	32	0	55	30	0	36	28	42
0	2023-03-01 13:46:04.140000000												0	32	0	55	30	0	38	28	42
0	2023-03-01 13:48:02.447000000												0	32	0	55	30	0	38	28	42
0	2023-03-01 14:34:01.403000000												0	32	0	55	30	0	38	28	42
0	2023-03-01 15:06:02.203000000												0	32	0	55	30	0	38	28	42
0	2023-03-01 15:08:04.123000000												0	32	0	55	32	0	38	28	42
0	2023-03-01 15:48:04.693000000												0	32	0	56	32	0	38	28	42
0	2023-03-01 15:54:00.120000000												0	32	0	56	29	0	38	28	42
0	2023-03-01 16:26:00.413000000												0	33	0	55	30	0	39	28	42
0	2023-03-01 16:44:04.123000000												0	32	0	56	30	0	38	28	42
0	2023-03-01 16:48:03.120000000												0	32	0	56	30	0	38	28	42
0	2023-03-01 17:38:01.613000000												0	32	0	55	31	0	38	28	42
0	2023-03-01 18:44:01.597000000												0	32	0	55	30	0	38	28	42
0	2023-03-01 18:46:02.297000000												0	32	0	55	30	0	38	28	42
0	2023-03-01 19:00:01.520000000												0	32	0	55	32	0	38	28	42
0	2023-03-01 19:04:03.310000000												0	32	0	55	30	0	38	28	42
0	2023-03-01 19:18:03.233000000												0	32	0	55	30	0	38	29	42
0	2023-03-01 19:46:03.023000000												0	32	0	55	29	0	38	29	42
0	2023-03-01 20:24:00.507000000												0	32	0	55	30	0	38	28	42
0	2023-03-01 21:04:03.313000000												0	32	0	55	30	0	38	28	42
0	2023-03-01 22:02:00.030000000												0	32	0	54	29	0	38	28	42
0	2023-03-01 22:10:01.347000000												0	32	0	54	30	0	38	29	42
0	2023-03-01 22:22:04.020000000												0	32	0	54	30	0	38	28	42
0	2023-03-01 23:10:01.253000000												0	32	0	54	32	0	37	28	41
0	2023-03-01 23:24:03.997000000												0	32	0	54	30	0	37	28	41
0	2023-03-02 00:08:01.850000000												0	32	0	54	30	0	37	28	41
0	2023-03-02 00:22:03.653000000												0	32	0	54	31	0	37	28	41
0	2023-03-02 00:44:01.330000000												0	32	0	54	31	0	37	28	41
0	2023-03-02 01:08:04.167000000												0	32	0	54	31	0	37	28	41
0	2023-03-02 02:44:00.643000000												0	32	0	53	30	0	37	28	41
0	2023-03-02 03:28:00.813000000												0	32	0	53	31	0	37	28	41
0	2023-03-06 15:48:11.420000000	3	46	2	2	1000	30	Normal	Normal	Normal	ARMED	Normal	0	30	0	49	31	0	36	26	39
0	2023-03-06 15:50:00.347000000	4	43	2	2	1000	30	Normal	Normal	Normal	ARMED	Normal	0	30	0	49	31	0	36	26	39
0	2023-03-06 16:02:00.243000000												0	30	0	49	29	0	36	25	39
0	2023-03-06 16:06:00.527000000	1	55	2	0	0	29	Normal	Normal	Normal	ARMED	Normal	0	30	0	49	31	0	36	25	39
0	2023-03-06 16:10:00.843000000	1	55	2	0	0	29	Normal	Normal	Normal	ARMED	Normal	0	30	0	49	29	0	36	25	39
0	2023-03-06 16:22:00.013000000	1	55	2	0	0	29	Normal	Normal	Normal	ARMED	Normal	0	30	0	49	30	0	36	25	39
0	2023-03-06 16:26:00.017000000												0	30	0	49	32	0	37	25	39
0	2023-03-06 16:30:00.477000000	1	55	2	0	0	29	Normal	Normal	Normal	ARMED	Normal	0	30	0	49	29	0	37	25	39
0	2023-03-06 16:42:00.243000000	1	45	2	0	0	29	Normal	Normal	Normal	ARMED	Normal	0	31	0	49	29	0	37	25	39
0	2023-03-01 13:32:03.923000000												0	32	0	55	31	0	37	28	42
0	2023-03-01 14:32:00.467000000												0	32	0	55	31	0	38	28	42
0	2023-03-01 17:14:03.257000000												0	32	0	55	30	0	38	28	42
0	2023-03-06 16:00:00.240000000	1	55	2	0	0	29	Normal	Normal	Normal	ARMED	Normal	0	30	0	49	30	0	36	26	39
0	2023-03-06 16:20:00.017000000	1	55	2	0	0	29	Normal	Normal	Normal	ARMED	Normal	0	30	0	49	29	0	36	25	39
0	2023-03-06 16:40:00.867000000												0	31	0	49	29	0	37	25	39
0	2023-03-06 16:46:00.017000000	6	54	2	0	0	29	Normal	Normal	Normal	ARMED	Normal	0	31	0	49	31	0	37	25	39
0	2023-03-06 16:50:00.467000000	6	54	2	0	0	29	Normal	Normal	Normal	ARMED	Normal	0	31	0	49	30	0	37	25	39
0	2023-03-06 17:00:00.247000000												0	31	0	50	31	0	37	25	39
0	2023-03-06 17:06:00.240000000	4	50	2	0	0	29	Normal	Normal	Normal	ARMED	Normal	0	31	0	50	30	0	37	25	38
0	2023-03-06 17:10:00.017000000	4	50	2	0	0	29	Normal	Normal	Normal	ARMED	Normal	0	31	0	50	31	0	37	25	38
0	2023-03-06 17:20:00.843000000	4	50	2	0	0	29	Normal	Normal	Normal	ARMED	Normal	0	31	0	50	30	0	37	25	38
0	2023-03-06 17:22:00.810000000	4	50	2	0	0	29	Normal	Normal	Normal	ARMED	Normal	0	31	0	50	31	0	37	25	38
0	2023-03-06 17:26:00.017000000	4	50	2	0	0	29	Normal	Normal	Normal	ARMED	Normal	0	31	0	50	30	0	37	25	38
0	2023-03-06 17:30:00.013000000	4	50	2	0	0	29	Normal	Normal	Normal	ARMED	Normal	0	31	0	50	29	0	37	25	38
0	2023-03-06 17:40:00.483000000	4	50	2	0	0	29	Normal	Normal	Normal	ARMED	Normal	0	31	0	50	30	0	37	25	38
0	2023-03-06 17:42:00.320000000	1	54	2	0	0	29	Normal	Normal	Normal	ARMED	Normal	0	31	0	50	28	0	37	25	38
0	2023-03-06 17:46:00.527000000	3	48	2	0	0	29	Normal	Normal	Normal	ARMED	Normal	0	31	0	50	30	0	37	25	38
0	2023-03-06 17:50:00.643000000	3	48	5	0	0	29	Normal	Normal	Normal	ARMED	Normal	0	31	0	50	31	0	37	25	38
0	2023-03-06 18:00:00.017000000	3	0	0	0	0	29	Normal	Normal	Normal	TRIGGERED	Normal	0	31	0	50	30	0	37	25	38
0	2023-03-06 18:02:00.483000000	3	0	0	0	0	29	Normal	Normal	Normal	TRIGGERED	Normal	0	31	0	50	31	0	37	25	38
0	2023-03-06 18:06:00.783000000	3	0	0	0	0	29	Normal	Normal	Normal	TRIGGERED	Normal	0	31	0	49	31	0	36	25	38
0	2023-03-06 18:10:00.397000000	3	0	0	0	0	29	Normal	Normal	Normal	TRIGGERED	Normal	0	31	0	49	31	0	36	25	37
0	2023-03-06 18:20:00.017000000	3	0	0	0	0	29	Normal	Normal	Normal	TRIGGERED	Normal	0	31	0	49	28	0	35	25	37
0	2023-03-06 18:22:00.737000000	3	0	0	0	0	29	Normal	Normal	Normal	TRIGGERED	Normal	0	31	0	48	29	0	35	25	37
0	2023-03-06 18:30:00.503000000	3	0	0	0	0	29	Normal	Normal	Normal	TRIGGERED	Normal	0	31	0	48	31	0	35	25	37
0	2023-03-06 18:34:00.050000000	3	0	0	0	0	28	Normal	Normal	Normal	TRIGGERED	Normal	0	31	0	48	31	0	34	24	37
0	2023-03-06 18:38:00.280000000	3	0	0	0	0	28	Normal	Normal	Normal	TRIGGERED	Normal	0	31	0	47	31	0	34	24	37
0	2023-03-06 18:40:00.453000000	3	0	0	0	0	28	Normal	Normal	Normal	TRIGGERED	Normal	0	31	0	47	31	0	34	24	37
0	2023-03-06 18:42:00.010000000	3	0	0	0	0	28	Normal	Normal	Normal	TRIGGERED	Normal	0	31	0	47	31	0	34	24	37
0	2023-03-06 18:48:00.653000000	3	0	0	0	0	28	Normal	Normal	Normal	TRIGGERED	Normal	0	31	0	47	31	0	33	24	37
0	2023-03-06 18:50:00.593000000	3	0	0	0	0	28	Normal	Normal	Normal	TRIGGERED	Normal	0	31	0	46	31	0	33	24	37
0	2023-03-06 18:54:00.530000000	3	0	0	0	0	28	Normal	Normal	Normal	TRIGGERED	Normal	0	31	0	46	31	0	33	24	37
0	2023-03-06 18:58:00.237000000	3	0	0	0	0	28	Normal	Normal	Normal	TRIGGERED	Normal	0	31	0	46	31	0	33	24	37
0	2023-03-06 19:00:00.017000000	3	0	0	0	0	28	Normal	Normal	Normal	TRIGGERED	Normal	0	31	0	46	31	0	33	24	37
0	2023-03-06 19:02:00.017000000	3	0	0	0	0	28	Normal	Normal	Normal	TRIGGERED	Normal	0	31	0	46	31	0	33	24	37
0	2023-03-06 19:08:00.233000000	3	0	0	0	0	28	Normal	Normal	Normal	TRIGGERED	Normal	0	31	0	45	31	0	32	24	37
0	2023-03-02 02:04:04.753000000												0	32	0	53	29	0	37	28	41
0	2023-03-06 19:10:00.390000000	3	0	0	0	0	28	Normal	Normal	Normal	TRIGGERED	Normal	0	31	0	45	31	0	32	24	37
0	2023-03-06 19:14:00.260000000	3	0	0	0	0	28	Normal	Normal	Normal	TRIGGERED	Normal	0	31	0	45	31	0	32	24	37
0	2023-03-06 19:20:00.033000000												0	31	0	44	31	0	32	24	37
0	2023-03-06 19:22:00.017000000												0	31	0	44	31	0	32	24	37
0	2023-03-06 19:28:00.947000000	3	0	0	0	0	28	Normal	Normal	Normal	TRIGGERED	Normal	0	31	0	44	31	0	32	24	37
0	2023-03-06 19:30:00.013000000	3	0	0	0	0	28	Normal	Normal	Normal	TRIGGERED	Normal	0	31	0	44	31	0	32	24	36
0	2023-03-06 19:32:00.393000000	3	0	0	0	0	28	Normal	Normal	Normal	TRIGGERED	Normal	0	31	0	44	31	0	32	24	36
0	2023-03-06 19:34:00.543000000	3	0	0	0	0	28	Normal	Normal	Normal	TRIGGERED	Normal	0	31	0	43	31	0	31	24	36
0	2023-03-06 19:36:00.477000000	3	0	0	0	0	28	Normal	Normal	Normal	TRIGGERED	Normal	0	31	0	43	31	0	31	24	36
0	2023-03-06 19:40:00.577000000	3	52	0	0	0	28	Normal	Normal	Normal	ARMED	Normal	0	30	0	43	31	0	31	24	36
0	2023-03-06 19:48:00.350000000	4	45	2	0	1200	29	Normal	Normal	Normal	ARMED	Normal	0	29	0	43	31	0	31	24	37
0	2023-03-06 19:52:00.020000000	3	54	14	12	1600	29	Normal	Normal	Normal	ARMED	Normal	0	29	0	42	31	0	31	25	37
0	2023-03-06 19:54:00.013000000	1	54	14	2	1600	29	Normal	Normal	Normal	ARMED	Normal	0	29	0	42	32	0	31	25	37
0	2023-03-06 19:56:00.013000000	0	51	2	1	1000	29	Normal	Normal	Normal	ARMED	Normal	0	29	0	42	30	0	32	25	37
0	2023-03-06 20:00:00.527000000	4	59	2	4	1000	29	Normal	Normal	Normal	ARMED	Normal	0	29	0	42	29	0	32	25	37
0	2023-03-06 20:08:00.320000000	5	53	1	0	0	29	Normal	Normal	Normal	ARMED	Normal	0	29	0	43	32	0	33	25	37
0	2023-03-06 20:10:00.233000000												0	29	0	43	31	0	33	25	37
0	2023-03-06 20:12:00.020000000												0	29	0	43	29	0	33	25	37
0	2023-03-06 20:14:00.377000000	1	57	2	0	1200	29	Normal	Normal	Normal	ARMED	Normal	0	29	0	43	29	0	33	25	37
0	2023-03-06 20:16:00.240000000	2	52	1	13	1200	29	Normal	Normal	Normal	ARMED	Normal	0	29	0	43	30	0	33	25	37
0	2023-03-06 20:20:00.610000000												0	29	0	43	31	0	34	25	38
0	2023-03-06 20:28:00.473000000	2	46	0	0	560	29	Normal	Normal	Normal	ARMED	Normal	0	29	0	44	29	0	34	25	38
0	2023-03-06 20:32:00.347000000	3	54	3	0	0	30	Normal	Normal	Normal	ARMED	Normal	0	29	0	44	31	0	34	25	38
0	2023-03-06 20:34:00.513000000	3	50	0	0	1200	30	Normal	Normal	Normal	ARMED	Normal	0	29	0	44	31	0	34	25	38
0	2023-03-06 20:36:00.007000000												0	29	0	44	30	0	34	25	38
0	2023-03-06 20:40:00.013000000	1	49	17	12	1600	30	Normal	Normal	Normal	ARMED	Normal	0	29	0	44	30	0	34	25	38
0	2023-03-06 20:44:00.033000000	1	49	2	6	1000	30	Normal	Normal	Normal	ARMED	Normal	0	29	0	44	32	0	34	25	38
0	2023-03-06 20:48:00.453000000	3	71	2	0	1000	30	Normal	Normal	Normal	ARMED	Normal	0	29	0	44	29	0	34	24	38
0	2023-03-06 20:52:00.017000000	2	57	1	0	500	30	Normal	Normal	Normal	ARMED	Normal	0	29	0	45	30	0	34	24	38
0	2023-03-06 20:54:00.013000000	1	46	4	1	1200	30	Normal	Normal	Normal	ARMED	Normal	0	29	0	45	31	0	34	24	38
0	2023-03-06 20:56:00.617000000												0	29	0	45	32	0	34	24	38
0	2023-03-06 21:00:00.300000000	0	44	2	0	1200	30	Normal	Normal	Normal	ARMED	Normal	0	29	0	45	29	0	34	24	38
0	2023-03-06 21:04:00.030000000	1	54	3	0	1600	30	Normal	Normal	Normal	ARMED	Normal	0	29	0	45	30	0	34	24	37
0	2023-03-06 21:12:00.030000000	1	54	0	0	0	30	Normal	Normal	Normal	ARMED	Normal	0	29	0	45	29	0	34	24	37
0	2023-03-06 21:14:00.523000000	11	51	2	0	500	30	Normal	Normal	Normal	ARMED	Normal	0	29	0	45	29	0	34	24	37
0	2023-03-06 21:16:00.390000000												0	29	0	45	30	0	34	24	37
0	2023-03-06 21:20:00.517000000	4	53	2	1	1200	30	Normal	Normal	Normal	ARMED	Normal	0	29	0	45	31	0	34	23	37
0	2023-03-06 21:24:00.837000000	2	54	7	0	1600	30	Normal	Normal	Normal	ARMED	Normal	0	29	0	45	30	0	34	24	37
0	2023-03-06 17:16:00.227000000	4	50	2	0	0	29	Normal	Normal	Normal	ARMED	Normal	0	31	0	50	28	0	37	25	38
0	2023-03-06 17:36:00.010000000												0	31	0	50	31	0	37	25	38
0	2023-03-06 17:56:00.013000000	3	0	0	0	0	29	Normal	Normal	Normal	TRIGGERED	Normal	0	31	0	50	28	0	37	25	38
0	2023-03-06 18:16:00.603000000												0	31	0	49	31	0	36	25	37
0	2023-03-06 18:36:00.030000000	3	0	0	0	0	28	Normal	Normal	Normal	TRIGGERED	Normal	0	31	0	47	31	0	34	24	37
0	2023-03-06 18:56:00.573000000												0	31	0	46	31	0	33	24	37
0	2023-03-06 19:16:00.013000000												0	31	0	45	31	0	32	24	37
0	6.03.2023 19:42	3	57	0	0	0	28	Normal	Normal	Normal	ARMED	Normal	0	29	0	43	31	0	31	24	36
0	2023-03-06 20:02:00.017000000	1	47	14	24	750	30	Normal	Normal	Normal	ARMED	Normal	0	29	0	43	30	0	32	25	37
0	2023-03-06 20:22:00.410000000	3	43	1	1	1000	30	Normal	Normal	Normal	ARMED	Normal	0	29	0	43	32	0	34	25	38
0	2023-03-06 20:42:00.237000000	1	48	12	10	1600	30	Normal	Normal	Normal	ARMED	Normal	0	29	0	44	31	0	34	25	38
0	2023-03-06 21:18:00.410000000	5	55	2	6	1200	30	Normal	Normal	Normal	ARMED	Normal	0	29	0	45	31	0	34	24	37
0	2023-03-06 21:32:01.363000000	1	52	0	1	1000	30	Normal	Normal	Normal	ARMED	Normal	0	29	0	45	31	0	34	25	37
0	2023-03-06 21:34:00.013000000	2	56	11	14	750	30	Normal	Normal	Normal	ARMED	Normal	0	29	0	45	32	0	34	25	37
0	2023-03-06 21:36:00.243000000	1	56	3	0	500	31	Normal	Normal	Normal	ARMED	Normal	0	29	0	45	30	0	34	25	37
0	2023-03-06 21:38:00.713000000												0	29	0	45	29	0	35	25	37
0	2023-03-06 21:40:01.123000000	7	41	3	12	1200	30	Normal	Normal	Normal	ARMED	Normal	0	29	0	45	29	0	34	25	37
0	2023-03-06 21:52:00.513000000	1	55	2	0	1000	30	Normal	Normal	Normal	ARMED	Normal	0	29	0	46	29	0	35	25	38
0	2023-03-06 21:54:00.013000000	2	57	2	1	1000	30	Normal	Normal	Normal	ARMED	Normal	0	29	0	46	30	0	35	25	38
0	2023-03-06 21:56:00.020000000	2	49	3	0	750	30	Normal	Normal	Normal	ARMED	Normal	0	30	0	46	31	0	35	25	38
0	2023-03-06 21:58:00.423000000	5	53	1	0	500	30	Normal	Normal	Normal	ARMED	Normal	0	30	0	46	32	0	35	25	38
0	2023-03-06 22:00:00.527000000	9	68	2	16	1200	30	Normal	Normal	Normal	ARMED	Normal	0	30	0	46	30	0	35	25	38
0	2023-03-06 22:12:00.017000000	0	44	2	4	1000	30	Normal	Normal	Normal	ARMED	Normal	0	29	0	46	29	0	35	25	38
0	2023-03-06 22:14:00.273000000	7	40	2	5	1000	30	Normal	Normal	Normal	ARMED	Normal	0	30	0	46	29	0	35	25	38
0	2023-03-06 22:16:00.240000000	5	36	2	5	1000	30	Normal	Normal	Normal	ARMED	Normal	0	30	0	46	30	0	35	25	38
0	2023-03-06 22:18:00.013000000	0	54	3	0	750	31	Normal	Normal	Normal	ARMED	Normal	0	30	0	46	31	0	35	25	38
0	2023-03-06 22:20:00.443000000												0	30	0	46	31	0	35	26	38
0	2023-03-06 22:28:00.397000000	0	53	4	0	750	29	Normal	Normal	Normal	ARMED	Normal	0	30	0	46	31	0	35	26	38
0	2023-03-06 22:32:00.237000000	0	53	4	0	750	29	Normal	Normal	Normal	ARMED	Normal	0	30	0	47	30	0	36	26	38
0	2023-03-06 22:36:00.017000000	0	53	4	0	750	29	Normal	Normal	Normal	ARMED	Normal	0	29	0	47	30	0	36	26	38
0	2023-03-06 22:38:00.013000000	3	55	0	0	500	29	Normal	Normal	Normal	ARMED	Normal	0	30	0	47	31	0	36	26	38
0	2023-03-06 22:40:00.487000000												0	30	0	47	32	0	36	26	38
0	2023-03-06 22:48:00.887000000	1	49	15	12	1600	30	Normal	Normal	Normal	ARMED	Normal	0	30	0	47	31	0	35	26	38
0	2023-03-06 22:52:00.337000000												0	30	0	47	30	0	36	25	38
0	2023-03-06 22:56:00.573000000												0	30	0	47	29	0	36	26	38
0	2023-03-06 22:58:00.323000000	2	55	3	0	750	30	Normal	Normal	Normal	ARMED	Normal	0	30	0	47	31	0	36	25	38
0	2023-03-06 23:00:00.013000000	6	51	0	0	500	30	Normal	Normal	Normal	ARMED	Normal	0	30	0	47	32	0	36	25	38
0	2023-03-06 23:08:00.507000000	3	44	2	0	1200	30	Normal	Normal	Normal	ARMED	Normal	0	30	0	47	31	0	35	26	38
0	2023-03-06 23:12:00.460000000	1	54	17	12	1600	30	Normal	Normal	Normal	ARMED	Normal	0	30	0	47	31	0	35	25	38
0	2023-03-06 18:44:00.020000000	3	0	0	0	0	28	Normal	Normal	Normal	TRIGGERED	Normal	0	31	0	47	31	0	34	24	37
0	2023-03-06 18:46:00.013000000	3	0	0	0	0	28	Normal	Normal	Normal	TRIGGERED	Normal	0	31	0	47	31	0	34	24	37
0	2023-03-06 18:52:00.467000000	3	0	0	0	0	28	Normal	Normal	Normal	TRIGGERED	Normal	0	31	0	46	31	0	33	24	37
0	2023-03-06 19:04:00.023000000	3	0	0	0	0	28	Normal	Normal	Normal	TRIGGERED	Normal	0	31	0	45	31	0	33	24	37
0	2023-03-06 19:06:00.093000000	3	0	0	0	0	28	Normal	Normal	Normal	TRIGGERED	Normal	0	31	0	45	31	0	33	24	37
0	2023-03-06 19:12:00.467000000												0	31	0	45	31	0	32	24	37
0	2023-03-06 19:24:00.023000000	3	0	0	0	0	28	Normal	Normal	Normal	TRIGGERED	Normal	0	31	0	44	31	0	32	24	37
0	2023-03-06 19:26:00.013000000												0	31	0	44	31	0	32	24	37
0	2023-03-06 19:44:00.593000000	2	48	2	0	1200	28	Normal	Normal	Normal	ARMED	Normal	0	29	0	43	31	0	31	24	37
0	2023-03-06 19:46:00.243000000	7	47	2	8	1200	28	Normal	Normal	Normal	ARMED	Normal	0	29	0	43	31	0	31	24	37
0	2023-03-06 19:50:00.630000000	0	46	1	1	1200	29	Normal	Normal	Normal	ARMED	Normal	0	29	0	42	31	0	31	25	37
0	2023-03-06 20:04:00.013000000	2	49	1	0	500	30	Normal	Normal	Normal	ARMED	Normal	0	29	0	43	31	0	32	25	37
0	2023-03-06 20:06:00.527000000	5	53	1	0	0	29	Normal	Normal	Normal	ARMED	Normal	0	29	0	43	31	0	33	25	37
0	2023-03-06 20:24:00.023000000	5	52	2	1	1000	30	Normal	Normal	Normal	ARMED	Normal	0	29	0	43	30	0	34	25	38
0	2023-03-06 20:26:00.360000000	2	41	2	0	1000	29	Normal	Normal	Normal	ARMED	Normal	0	29	0	44	29	0	34	25	38
0	2023-03-06 20:30:00.010000000												0	29	0	44	31	0	34	25	38
0	2023-03-06 20:46:00.673000000	2	45	2	0	1000	30	Normal	Normal	Normal	ARMED	Normal	0	29	0	44	30	0	34	25	38
0	2023-03-06 20:50:00.363000000	1	54	0	0	750	30	Normal	Normal	Normal	ARMED	Normal	0	29	0	44	29	0	34	24	38
0	2023-03-06 21:02:00.017000000	1	48	3	0	1600	30	Normal	Normal	Normal	ARMED	Normal	0	29	0	45	29	0	34	24	37
0	2023-03-06 21:06:00.020000000	4	63	1	5	1000	30	Normal	Normal	Normal	ARMED	Normal	0	29	0	45	31	0	34	24	37
0	2023-03-06 21:08:00.243000000	3	45	2	0	1000	30	Normal	Normal	Normal	ARMED	Normal	0	29	0	45	32	0	34	24	37
0	2023-03-06 21:10:00.017000000	3	56	2	0	1000	30	Normal	Normal	Normal	ARMED	Normal	0	29	0	45	30	0	34	24	37
0	2023-03-06 21:22:00.017000000	2	48	2	5	1200	30	Normal	Normal	Normal	ARMED	Normal	0	29	0	45	32	0	34	23	37
0	2023-03-06 21:26:00.013000000	2	54	17	12	1600	30	Normal	Normal	Normal	ARMED	Normal	0	29	0	45	28	0	34	24	37
0	2023-03-06 21:28:00.013000000												0	29	0	45	29	0	34	24	37
0	2023-03-06 21:30:00.400000000												0	29	0	45	30	0	34	24	37
0	2023-03-06 21:42:00.003000000	11	45	4	4	1200	30	Normal	Normal	Normal	ARMED	Normal	0	29	0	46	30	0	34	25	37
0	2023-03-06 21:46:00.037000000	1	53	18	12	1600	30	Normal	Normal	Normal	ARMED	Normal	0	29	0	45	32	0	35	25	37
0	2023-03-06 21:48:00.530000000	3	50	8	13	1600	30	Normal	Normal	Normal	ARMED	Normal	0	29	0	45	30	0	35	25	38
0	2023-03-06 21:50:00.700000000	1	53	1	5	1000	30	Normal	Normal	Normal	ARMED	Normal	0	29	0	46	29	0	35	25	38
0	2023-03-06 22:02:00.383000000												0	30	0	46	29	0	35	25	38
0	2023-03-06 22:06:00.243000000	1	47	2	1	0	30	Normal	Normal	Normal	ARMED	Normal	0	30	0	46	31	0	35	25	38
0	2023-03-06 22:10:00.707000000	1	54	18	12	1600	30	Normal	Normal	Normal	ARMED	Normal	0	29	0	46	31	0	35	25	38
0	2023-03-06 22:22:00.013000000	0	53	4	0	750	30	Normal	Normal	Normal	ARMED	Normal	0	30	0	46	29	0	35	26	38
0	2023-03-06 22:26:00.447000000	0	53	4	0	750	29	Normal	Normal	Normal	ARMED	Normal	0	30	0	46	30	0	35	26	38
0	2023-03-06 22:30:00.007000000	0	53	4	0	750	29	Normal	Normal	Normal	ARMED	Normal	0	30	0	47	31	0	35	26	38
0	2023-03-06 22:34:00.237000000	0	53	4	0	750	29	Normal	Normal	Normal	ARMED	Normal	0	29	0	47	29	0	36	26	38
0	2023-03-06 22:42:00.497000000	0	52	86	0	1200	29	Normal	Normal	Normal	ARMED	Normal	0	30	0	47	30	0	36	26	38
0	2023-03-06 19:18:00.010000000	3	0	0	0	0	28	Normal	Normal	Normal	TRIGGERED	Normal	0	31	0	44	31	0	32	24	37
0	2023-03-06 19:38:00.540000000	3	0	0	0	0	28	Normal	Normal	Normal	TRIGGERED	Normal	0	31	0	43	31	0	31	24	36
0	2023-03-06 19:58:00.453000000	3	44	2	4	1000	29	Normal	Normal	Normal	ARMED	Normal	0	29	0	42	28	0	32	25	37
0	2023-03-06 20:18:00.403000000	192	48	4	0	1600	29	Normal	Normal	Normal	ARMED	Normal	0	29	0	43	31	0	34	25	37
0	2023-03-06 20:38:00.010000000	2	4	20	15	1200	30	Normal	Normal	Normal	ARMED	Normal	0	29	0	44	29	0	34	25	38
0	2023-03-06 20:58:00.013000000	1	49	4	0	1200	30	Normal	Normal	Normal	ARMED	Normal	0	29	0	45	30	0	34	24	38
0	2023-03-06 22:08:00.340000000	0	49	17	12	1600	30	Normal	Normal	Normal	ARMED	Normal	0	29	0	46	32	0	35	25	38
0	2023-03-06 22:46:00.013000000	4	58	2	0	1200	30	Normal	Normal	Normal	ARMED	Normal	0	30	0	47	30	0	36	26	38
0	2023-03-06 22:50:00.013000000												0	29	0	47	32	0	36	26	38
0	2023-03-06 22:54:00.020000000	4	45	1	0	1000	30	Normal	Normal	Normal	ARMED	Normal	0	30	0	47	29	0	36	26	38
0	2023-03-06 23:02:00.013000000	4	51	0	2	1200	30	Normal	Normal	Normal	ARMED	Normal	0	30	0	47	30	0	36	25	38
0	2023-03-06 23:06:00.243000000												0	30	0	47	29	0	35	26	38
0	2023-03-06 23:10:00.497000000	3	54	18	1	1600	30	Normal	Normal	Normal	ARMED	Normal	0	30	0	47	32	0	35	25	38
0	2023-03-06 23:14:00.580000000												0	30	0	47	29	0	35	26	39
0	2023-03-06 23:22:00.713000000	4	55	1	0	500	30	Normal	Normal	Normal	ARMED	Normal	0	30	0	47	30	0	35	26	39
0	2023-03-06 23:24:00.370000000	4	55	4	0	1200	30	Normal	Normal	Normal	ARMED	Normal	0	30	0	47	29	0	35	26	39
0	2023-03-06 23:26:00.393000000	0	56	2	2	1200	30	Normal	Normal	Normal	ARMED	Normal	0	30	0	47	29	0	35	26	38
0	2023-03-06 23:28:00.307000000	4	44	4	2	1200	30	Normal	Normal	Normal	ARMED	Normal	0	30	0	47	31	0	35	26	39
0	2023-03-06 23:32:00.523000000	2	53	17	12	1600	30	Normal	Normal	Normal	ARMED	Normal	0	30	0	47	30	0	35	25	39
0	2023-03-06 23:34:00.013000000	3	53	104	0	1600	30	Normal	Normal	Normal	ARMED	Normal	0	30	0	47	29	0	35	25	39
0	2023-03-06 23:42:00.003000000	1	48	15	22	750	30	Normal	Normal	Normal	ARMED	Normal	0	30	0	47	30	0	36	25	39
0	2023-03-06 23:44:00.540000000	3	52	3	0	500	31	Normal	Normal	Normal	ARMED	Normal	0	30	0	48	29	0	35	25	39
0	2023-03-06 23:46:00.467000000												0	30	0	48	30	0	35	25	39
0	2023-03-06 23:48:00.357000000												0	30	0	48	31	0	35	25	39
0	2023-03-06 23:52:00.010000000	2	47	24	20	1600	30	Normal	Normal	Normal	ARMED	Normal	0	30	0	48	30	0	35	25	39
0	2023-03-06 23:54:00.277000000	1	49	17	12	1600	30	Normal	Normal	Normal	ARMED	Normal	0	30	0	47	29	0	35	25	39
0	2023-03-07 00:04:00.573000000	1	48	18	24	750	31	Normal	Normal	Normal	ARMED	Normal	0	30	0	48	29	0	35	25	39
0	2023-03-07 00:06:00.010000000	2	53	3	0	500	31	Normal	Normal	Normal	ARMED	Normal	0	30	0	48	30	0	35	25	39
0	2023-03-07 00:08:00.273000000	4	53	3	0	1200	30	Normal	Normal	Normal	ARMED	Normal	0	30	0	48	31	0	35	25	39
0	2023-03-07 00:12:00.400000000	2	47	2	4	1200	30	Normal	Normal	Normal	ARMED	Normal	0	30	0	48	30	0	35	25	38
0	2023-03-07 00:14:00.533000000	1	54	3	0	1600	31	Normal	Normal	Normal	ARMED	Normal	0	30	0	48	29	0	35	25	38
0	2023-03-07 00:22:00.420000000	3	62	2	5	1000	30	Normal	Normal	Normal	ARMED	Normal	0	29	0	48	30	0	35	25	38
0	2023-03-07 00:26:00.943000000	2	54	191	0	750	31	Normal	Normal	Normal	ARMED	Normal	0	29	0	48	29	0	35	25	38
0	2023-03-07 00:28:00.010000000	2	57	2	0	500	30	Normal	Normal	Normal	ARMED	Normal	0	29	0	48	31	0	35	25	38
0	2023-03-07 00:34:01.157000000	3	52	6	19	1200	30	Normal	Normal	Normal	ARMED	Normal	0	29	0	48	29	0	35	25	38
0	2023-03-07 00:38:00.007000000	1	53	3	0	1600	30	Normal	Normal	Normal	ARMED	Normal	0	29	0	48	30	0	35	25	37
0	2023-03-07 00:42:00.237000000	1	60	2	0	1000	30	Normal	Normal	Normal	ARMED	Normal	0	29	0	48	31	0	35	25	37
0	2023-03-06 21:44:00.007000000												0	29	0	46	31	0	35	25	37
0	2023-03-06 22:04:00.010000000	4	59	4	0	1200	30	Normal	Normal	Normal	ARMED	Normal	0	30	0	46	30	0	35	25	38
0	2023-03-06 22:24:00.790000000	0	53	4	0	750	30	Normal	Normal	Normal	ARMED	Normal	0	30	0	46	29	0	35	26	38
0	2023-03-06 22:44:00.340000000	5	50	2	9	1200	30	Normal	Normal	Normal	ARMED	Normal	0	30	0	47	29	0	36	26	38
0	2023-03-06 23:04:00.667000000	5	55	2	0	1200	30	Normal	Normal	Normal	ARMED	Normal	0	30	0	47	29	0	35	26	38
0	2023-03-07 00:24:00.597000000	5	54	3	0	1000	30	Normal	Normal	Normal	ARMED	Normal	0	29	0	48	29	0	35	25	38
0	2023-03-07 00:44:00.273000000												0	29	0	48	32	0	35	25	37
0	2023-03-07 00:46:00.317000000	2	46	2	0	1000	30	Normal	Normal	Normal	ARMED	Normal	0	29	0	48	30	0	35	25	37
0	2023-03-07 00:52:00.563000000												0	29	0	47	30	0	35	25	37
0	2023-03-07 01:02:00.687000000	2	60	2	0	1000	30	Normal	Normal	Normal	ARMED	Normal	0	29	0	48	29	0	35	24	37
0	2023-03-07 01:04:00.560000000	3	65	2	1	1000	30	Normal	Normal	Normal	ARMED	Normal	0	29	0	48	30	0	35	24	37
0	2023-03-07 01:06:00.013000000	1	41	2	0	1000	30	Normal	Normal	Normal	ARMED	Normal	0	29	0	48	31	0	35	24	37
0	2023-03-07 01:20:00.017000000												0	29	0	48	31	0	34	23	37
0	2023-03-07 01:22:00.027000000												0	29	0	48	32	0	34	23	37
0	2023-03-07 01:24:00.357000000	1	55	2	0	1000	30	Normal	Normal	Normal	ARMED	Normal	0	29	0	48	31	0	34	23	37
0	2023-03-07 01:26:00.040000000	9	65	2	5	1000	30	Normal	Normal	Normal	ARMED	Normal	0	29	0	48	29	0	34	23	37
0	2023-03-07 01:40:00.003000000												0	29	0	48	30	0	34	23	37
0	2023-03-07 01:42:00.713000000	2	49	0	0	1600	30	Normal	Normal	Normal	ARMED	Normal	0	29	0	48	28	0	34	23	37
0	2023-03-07 01:44:00.503000000	2	48	17	12	1600	30	Normal	Normal	Normal	ARMED	Normal	0	29	0	48	29	0	34	23	37
0	2023-03-07 01:46:00.297000000	2	60	2	1	1000	30	Normal	Normal	Normal	ARMED	Normal	0	29	0	48	30	0	34	24	37
0	2023-03-07 02:00:00.020000000	4	46	1	2	1200	30	Normal	Normal	Normal	ARMED	Normal	0	29	0	48	30	0	34	24	37
0	2023-03-07 02:02:00.507000000	2	58	1	1	1200	30	Normal	Normal	Normal	ARMED	Normal	0	29	0	47	31	0	34	24	37
0	2023-03-07 02:04:00.013000000	10	19	3	1	1600	30	Normal	Normal	Normal	ARMED	Normal	0	29	0	48	31	0	34	24	37
0	2023-03-07 02:06:00.480000000												0	29	0	47	32	0	34	24	37
0	2023-03-07 02:20:00.013000000	0	53	1	0	500	30	Normal	Normal	Normal	ARMED	Normal	0	29	0	47	31	0	34	25	36
0	2023-03-07 02:22:00.507000000	0	53	3	0	0	30	Normal	Normal	Normal	ARMED	Normal	0	29	0	47	32	0	34	25	36
0	2023-03-07 02:24:00.013000000	1	51	108	2	1200	30	Normal	Normal	Normal	ARMED	Normal	0	29	0	47	31	0	34	25	36
0	2023-03-07 02:26:00.393000000	1	57	2	0	1200	30	Normal	Normal	Normal	ARMED	Normal	0	29	0	47	29	0	34	25	36
0	2023-03-07 02:40:00.493000000	2	46	2	1	1000	29	Normal	Normal	Normal	ARMED	Normal	0	29	0	47	30	0	35	25	36
0	2023-03-07 02:42:00.430000000	4	56	2	0	500	30	Normal	Normal	Normal	ARMED	Normal	0	29	0	47	29	0	35	25	36
0	2023-03-07 02:44:00.377000000	2	53	3	0	0	30	Normal	Normal	Normal	ARMED	Normal	0	29	0	47	29	0	35	25	36
0	2023-03-07 02:46:00.550000000	3	48	3	1	1200	29	Normal	Normal	Normal	ARMED	Normal	0	29	0	47	30	0	35	25	36
0	2023-03-07 03:00:00.093000000	3	41	2	4	1000	30	Normal	Normal	Normal	ARMED	Normal	0	29	0	47	31	0	35	25	36
0	2023-03-07 03:02:00.377000000	1	49	3	0	560	29	Normal	Normal	Normal	ARMED	Normal	0	29	0	47	31	0	35	25	36
0	2023-03-07 03:04:00.530000000	10	94	2	0	500	30	Normal	Normal	Normal	ARMED	Normal	0	29	0	47	31	0	35	25	36
0	2023-03-07 03:06:00.257000000	1	54	3	0	1200	30	Normal	Normal	Normal	ARMED	Fault:KESME BLOKU BASLANGICI KILITLI	0	29	0	47	31	0	35	25	36
0	2023-03-07 03:20:00.243000000	2	57	2	0	1000	30	Normal	Normal	Normal	ARMED	Normal	0	29	0	47	31	0	35	25	36
0	2023-03-07 03:22:00.320000000												0	29	0	47	31	0	35	25	36
0	2023-03-06 23:16:00.013000000	3	45	2	0	1000	30	Normal	Normal	Normal	ARMED	Normal	0	30	0	47	29	0	35	26	38
0	2023-03-06 23:18:00.007000000	1	51	2	0	1000	30	Normal	Normal	Normal	ARMED	Normal	0	30	0	47	31	0	36	26	38
0	2023-03-06 23:36:00.010000000	15	89	2	0	1000	30	Normal	Normal	Normal	ARMED	Normal	0	30	0	47	30	0	35	25	39
0	2023-03-06 23:38:00.393000000	3	57	2	0	1000	30	Normal	Normal	Normal	ARMED	Normal	0	30	0	47	31	0	35	25	39
0	2023-03-06 23:40:00.630000000	2	58	2	5	1000	30	Normal	Normal	Normal	ARMED	Normal	0	30	0	47	32	0	35	25	39
0	2023-03-06 23:56:00.027000000	1	55	9	9	1600	31	Normal	Normal	Normal	ARMED	Normal	0	30	0	48	30	0	35	25	39
0	2023-03-06 23:58:00.403000000	6	55	1	1	1000	30	Normal	Normal	Normal	ARMED	Normal	0	30	0	48	31	0	35	25	39
0	2023-03-07 00:00:00.960000000	2	47	1	2	1000	30	Normal	Normal	Normal	ARMED	Normal	0	30	0	48	31	0	35	25	39
0	2023-03-07 00:16:00.610000000	2	49	5	2	1600	31	Normal	Normal	Normal	ARMED	Normal	0	29	0	48	30	0	35	25	38
0	2023-03-07 00:18:00.013000000	2	49	3	0	1600	31	Normal	Normal	Normal	ARMED	Normal	0	29	0	48	31	0	35	25	38
0	2023-03-07 00:20:00.620000000	4	56	1	0	1000	30	Normal	Normal	Normal	ARMED	Normal	0	29	0	48	32	0	35	25	38
0	2023-03-07 00:36:00.877000000	1	55	22	17	1600	30	Normal	Normal	Normal	ARMED	Normal	0	29	0	48	29	0	35	25	38
0	2023-03-07 00:40:00.010000000	1	49	17	12	1600	30	Normal	Normal	Normal	ARMED	Normal	0	29	0	48	31	0	35	25	37
0	2023-03-07 00:56:00.017000000	1	46	1	1	1200	30	Normal	Normal	Normal	ARMED	Normal	0	29	0	48	32	0	35	25	37
0	2023-03-07 00:58:00.667000000	1	47	19	6	1600	30	Normal	Normal	Normal	ARMED	Normal	0	29	0	48	30	0	35	24	37
0	2023-03-07 01:00:00.473000000	2	49	17	10	1600	30	Normal	Normal	Normal	ARMED	Normal	0	29	0	48	29	0	35	24	37
0	2023-03-07 01:12:00.540000000	2	48	1	0	500	30	Normal	Normal	Normal	ARMED	Normal	0	29	0	48	29	0	35	24	37
0	2023-03-07 01:18:00.523000000	2	48	4	1	1200	30	Normal	Normal	Normal	ARMED	Normal	0	29	0	48	31	0	34	23	37
0	2023-03-07 01:32:00.010000000	2	53	3	0	500	31	Normal	Normal	Normal	ARMED	Normal	0	29	0	47	30	0	34	24	37
0	2023-03-07 01:38:00.007000000	17	46	10	19	1200	30	Normal	Normal	Normal	ARMED	Normal	0	29	0	47	32	0	34	24	37
0	2023-03-07 01:52:00.663000000	2	58	2	0	0	30	Normal	Normal	Normal	ARMED	Normal	0	29	0	48	32	0	34	24	37
0	2023-03-07 01:58:00.017000000	3	78	1	23	1200	30	Normal	Normal	Normal	ARMED	Normal	0	29	0	48	29	0	34	24	37
0	2023-03-07 02:12:00.023000000	1	64	2	0	1000	30	Normal	Normal	Normal	ARMED	Normal	0	29	0	47	28	0	35	25	37
0	2023-03-07 02:18:00.277000000	4	54	2	4	0	29	Normal	Normal	Normal	ARMED	Normal	0	29	0	47	31	0	35	25	36
0	2023-03-07 02:32:00.013000000	0	49	3	0	1600	30	Normal	Normal	Normal	ARMED	Normal	0	29	0	47	31	0	34	25	36
0	2023-03-07 02:38:00.530000000	3	51	2	0	1000	29	Normal	Normal	Normal	ARMED	Normal	0	29	0	47	32	0	35	25	36
0	2023-03-07 02:52:00.630000000												0	29	0	47	31	0	35	25	36
0	2023-03-07 02:58:00.433000000												0	29	0	47	31	0	35	25	36
0	2023-03-07 03:12:00.017000000	3	56	3	1	1200	30	Normal	Normal	Normal	ARMED	Normal	0	29	0	47	31	0	35	25	36
0	2023-03-07 03:18:00.290000000	3	47	1	0	1000	30	Normal	Normal	Normal	ARMED	Normal	0	29	0	47	31	0	35	25	36
0	2023-03-07 03:26:00.017000000	5	48	1	0	500	30	Normal	Normal	Normal	ARMED	Normal	0	29	0	47	31	0	35	25	36
0	2023-03-07 03:30:00.020000000	3	47	0	0	1200	29	Normal	Normal	Normal	ARMED	Normal	0	29	0	47	31	0	35	25	36
0	2023-03-07 03:32:00.257000000	1	57	3	0	1200	30	Normal	Normal	Normal	ARMED	Normal	0	29	0	47	31	0	35	25	36
0	2023-03-07 03:38:00.627000000	2	48	17	9	1600	30	Normal	Normal	Normal	ARMED	Normal	0	29	0	47	31	0	35	25	36
0	2023-03-07 03:40:00.050000000	2	46	2	5	1000	30	Normal	Normal	Normal	ARMED	Normal	0	29	0	47	31	0	35	25	36
0	2023-03-07 03:46:00.930000000	1	50	3	0	750	30	Normal	Normal	Normal	ARMED	Normal	0	29	0	47	31	0	35	25	36
0	2023-03-07 03:50:00.353000000	2	53	2	0	0	30	Normal	Normal	Normal	ARMED	Normal	0	29	0	47	31	0	35	25	36
0	2023-03-06 23:20:00.233000000	1	48	15	24	750	30	Normal	Normal	Normal	ARMED	Normal	0	30	0	47	32	0	36	26	38
0	2023-03-06 23:30:00.543000000	2	48	3	0	1600	30	Normal	Normal	Normal	ARMED	Normal	0	30	0	47	32	0	35	25	38
0	2023-03-06 23:50:00.677000000	4	45	4	0	1200	30	Normal	Normal	Normal	ARMED	Normal	0	30	0	48	32	0	35	25	39
0	2023-03-07 00:02:00.597000000	3	54	2	2	1000	30	Normal	Normal	Normal	ARMED	Normal	0	30	0	48	30	0	35	25	39
0	2023-03-07 00:10:00.827000000	1	54	5	0	1200	31	Normal	Normal	Normal	ARMED	Normal	0	30	0	48	31	0	35	25	38
0	2023-03-07 00:30:00.577000000	1	47	1	5	1200	30	Normal	Normal	Normal	ARMED	Normal	0	29	0	48	31	0	35	25	38
0	2023-03-07 00:32:00.743000000	7	29	6	0	1200	30	Normal	Normal	Normal	ARMED	Normal	0	29	0	48	31	0	35	25	38
0	2023-03-07 00:50:00.443000000	2	52	2	0	500	30	Normal	Normal	Normal	ARMED	Normal	0	29	0	48	29	0	35	25	37
0	2023-03-07 00:54:00.420000000	1	54	2	0	0	30	Normal	Normal	Normal	ARMED	Normal	0	29	0	48	31	0	35	25	37
0	2023-03-07 01:10:00.237000000												0	29	0	48	31	0	35	24	37
0	2023-03-07 01:14:00.280000000												0	29	0	48	28	0	34	23	37
0	2023-03-07 01:16:01.060000000	1	57	0	6	1200	30	Normal	Normal	Normal	ARMED	Normal	0	29	0	48	30	0	34	23	37
0	2023-03-07 01:30:00.850000000												0	29	0	48	29	0	34	23	37
0	2023-03-07 01:34:00.473000000	0	54	2	0	0	30	Normal	Normal	Normal	ARMED	Normal	0	29	0	48	31	0	34	24	37
0	2023-03-07 01:36:00.013000000	6	54	2	0	1200	30	Normal	Normal	Normal	ARMED	Normal	0	29	0	48	32	0	34	24	37
0	2023-03-07 01:50:00.037000000	3	58	2	0	1000	30	Normal	Normal	Normal	ARMED	Normal	0	29	0	48	31	0	34	24	37
0	2023-03-07 01:54:00.467000000	1	63	1	0	500	30	Normal	Normal	Normal	ARMED	Normal	0	29	0	48	30	0	34	24	37
0	2023-03-07 01:56:00.263000000	0	53	3	0	0	30	Normal	Normal	Normal	ARMED	Normal	0	29	0	48	29	0	34	24	37
0	2023-03-07 02:10:00.520000000	1	49	3	0	1600	30	Normal	Normal	Normal	ARMED	Normal	0	29	0	47	29	0	34	24	37
0	2023-03-07 02:14:00.340000000	8	55	5	9	1000	29	Normal	Normal	Normal	ARMED	Normal	0	29	0	47	29	0	34	25	36
0	2023-03-07 02:16:00.017000000	2	57	0	4	1000	29	Normal	Normal	Normal	ARMED	Normal	0	29	0	47	30	0	35	25	36
0	2023-03-07 02:30:00.013000000	2	49	11	10	1600	30	Normal	Normal	Normal	ARMED	Normal	0	29	0	47	30	0	35	25	36
0	2023-03-07 02:34:00.543000000												0	29	0	47	31	0	35	25	36
0	2023-03-07 02:36:00.297000000	2	50	2	0	1000	30	Normal	Normal	Normal	ARMED	Normal	0	29	0	47	31	0	35	25	36
0	2023-03-07 02:50:11.823000000	2	54	3	0	1200	30	Normal	Normal	Normal	ARMED	Normal	0	29	0	47	31	0	35	25	36
0	2023-03-07 02:54:00.013000000	2	49	18	8	1600	30	Normal	Normal	Normal	ARMED	Normal	0	29	0	47	31	0	35	25	36
0	2023-03-07 02:56:00.873000000	7	55	2	0	1000	30	Normal	Normal	Normal	ARMED	Normal	0	29	0	47	31	0	35	25	36
0	2023-03-07 03:10:00.017000000	0	54	2	1	1200	30	Normal	Normal	Normal	ARMED	Normal	0	29	0	47	31	0	35	25	36
0	2023-03-07 03:14:00.357000000	10	61	2	0	1600	30	Normal	Normal	Normal	ARMED	Normal	0	29	0	47	31	0	35	25	36
0	2023-03-07 03:16:00.017000000	2	49	17	12	1600	30	Normal	Normal	Normal	ARMED	Normal	0	29	0	47	31	0	35	25	36
0	2023-03-07 03:34:00.240000000	2	56	1	21	1200	30	Normal	Normal	Normal	ARMED	Normal	0	29	0	47	31	0	35	25	36
0	2023-03-07 03:36:00.013000000	2	48	2	1	1600	30	Normal	Normal	Normal	ARMED	Normal	0	29	0	47	31	0	35	25	36
0	2023-03-07 03:52:00.013000000	2	53	2	0	0	29	Normal	Normal	Normal	ARMED	Normal	0	29	0	47	31	0	35	25	36
0	2023-03-07 03:56:00.300000000	2	53	2	0	0	28	Normal	Normal	Normal	ARMED	Normal	0	29	0	47	31	0	35	25	36
0	2023-03-07 03:58:00.533000000	2	53	2	0	0	28	Normal	Normal	Normal	ARMED	Normal	0	29	0	47	31	0	35	25	36
0	2023-03-07 04:04:00.013000000	2	53	2	0	0	28	Normal	Normal	Normal	ARMED	Normal	0	29	0	47	31	0	35	25	36
0	2023-03-07 04:10:00.023000000												0	29	0	47	31	0	35	25	36
0	2023-03-07 04:12:00.543000000	2	41	4	1	1200	29	Normal	Normal	Normal	ARMED	Normal	0	29	0	47	31	0	35	25	36
0	2023-03-07 00:48:00.033000000	2	55	2	0	500	31	Normal	Normal	Normal	ARMED	Normal	0	29	0	47	28	0	35	25	37
0	2023-03-07 01:08:00.413000000												0	29	0	48	32	0	35	24	37
0	2023-03-07 01:28:00.607000000	5	55	1	0	1000	30	Normal	Normal	Normal	ARMED	Normal	0	29	0	48	28	0	34	23	37
0	2023-03-07 01:48:00.243000000	3	44	2	1	1000	30	Normal	Normal	Normal	ARMED	Normal	0	29	0	48	31	0	34	24	37
0	2023-03-07 02:08:00.013000000	1	49	3	0	1600	30	Normal	Normal	Normal	ARMED	Normal	0	29	0	47	31	0	34	24	37
0	2023-03-07 02:28:00.310000000	2	47	3	17	1200	30	Normal	Normal	Normal	ARMED	Normal	0	29	0	47	28	0	34	25	36
0	2023-03-07 02:48:00.007000000	8	57	4	17	1200	30	Normal	Normal	Normal	ARMED	Normal	0	29	0	47	31	0	35	25	36
0	2023-03-07 03:08:00.017000000	2	66	6	8	1200	30	Normal	Normal	Normal	ARMED	Normal	0	29	0	47	31	0	35	25	36
0	2023-03-07 03:28:00.023000000												0	29	0	47	31	0	35	25	36
0	2023-03-07 03:48:00.017000000												0	29	0	47	31	0	35	25	36
0	2023-03-07 04:08:00.340000000	6	43	1	5	1200	28	Normal	Normal	Normal	ARMED	Normal	0	29	0	47	31	0	35	25	36
0	2023-03-07 04:16:00.413000000	2	53	17	12	1600	29	Normal	Normal	Normal	ARMED	Normal	0	29	0	47	31	0	35	25	36
0	2023-03-07 04:18:00.370000000	6	56	2	0	1000	29	Normal	Normal	Normal	ARMED	Normal	0	29	0	47	31	0	35	25	36
0	2023-03-07 04:24:00.407000000	2	43	2	0	1000	29	Normal	Normal	Normal	ARMED	Normal	0	29	0	47	31	0	35	25	36
0	2023-03-07 04:28:00.393000000	0	49	2	2	500	29	Normal	Normal	Normal	ARMED	Normal	0	29	0	47	31	0	35	25	36
0	2023-03-07 04:32:00.470000000												0	29	0	47	31	0	35	25	36
0	2023-03-07 04:36:00.490000000	1	49	20	17	1600	29	Normal	Normal	Normal	ARMED	Normal	0	29	0	47	31	0	35	25	36
0	2023-03-07 04:38:00.410000000	1	48	19	12	1600	29	Normal	Normal	Normal	ARMED	Normal	0	29	0	47	31	0	35	25	36
0	2023-03-07 04:44:00.430000000	9	50	2	5	1000	29	Normal	Normal	Normal	ARMED	Normal	0	29	0	47	31	0	35	25	36
0	7.03.2023 04:48												0	29	0	47	31	0	35	25	36
0	2023-03-07 04:52:00.010000000	4	51	3	4	1200	30	Normal	Normal	Normal	ARMED	Normal	0	29	0	47	31	0	35	25	36
0	2023-03-07 04:56:00.243000000												0	29	0	47	31	0	35	25	36
0	2023-03-07 04:58:00.530000000	1	48	17	12	1600	30	Normal	Normal	Normal	ARMED	Normal	0	29	0	47	31	0	35	25	36
0	2023-03-07 05:04:00.250000000	5	57	2	0	1000	30	Normal	Normal	Normal	ARMED	Normal	0	29	0	47	31	0	35	25	36
0	2023-03-07 05:12:00.233000000												0	29	0	47	31	0	35	25	36
0	2023-03-07 05:14:00.577000000	2	56	3	0	1200	30	Normal	Normal	Normal	ARMED	Normal	0	29	0	47	31	0	35	25	36
0	2023-03-07 05:18:00.277000000												0	29	0	47	31	0	35	25	36
0	2023-03-07 05:32:00.497000000	2	54	1	0	500	31	Normal	Normal	Normal	ARMED	Normal	0	29	0	47	31	0	35	25	36
0	2023-03-07 05:34:00.680000000	10	64	2	13	1200	30	Normal	Normal	Normal	ARMED	Normal	0	29	0	47	31	0	35	25	36
0	2023-03-07 05:38:00.043000000												0	29	0	47	31	0	35	25	36
0	2023-03-07 05:44:00.293000000	1	54	14	0	1600	30	Normal	Normal	Normal	ARMED	Normal	0	29	0	47	31	0	35	25	36
0	2023-03-07 05:48:00.310000000	0	52	2	1	1000	30	Normal	Normal	Normal	ARMED	Normal	0	29	0	47	31	0	35	25	36
0	2023-03-07 05:52:00.487000000	1	55	5	0	560	30	Normal	Normal	Normal	ARMED	Normal	0	29	0	47	31	0	35	25	36
0	2023-03-07 05:56:00.020000000	2	52	2	0	0	30	Normal	Normal	Normal	ARMED	Normal	0	29	0	47	31	0	35	25	36
0	2023-03-07 05:58:00.017000000	5	46	193	4	1200	30	Normal	Normal	Normal	ARMED	Normal	0	29	0	47	31	0	35	25	36
0	2023-03-07 06:04:00.017000000	2	48	17	12	1600	30	Normal	Normal	Normal	ARMED	Normal	0	29	0	47	31	0	35	25	36
0	2023-03-07 06:08:00.443000000												0	29	0	47	31	0	35	25	36
0	2023-03-07 06:12:00.020000000	4	54	2	0	1000	30	Normal	Normal	Normal	ARMED	Normal	0	29	0	47	31	0	35	25	36
0	2023-03-07 06:16:00.013000000	4	53	3	0	500	31	Normal	Normal	Normal	ARMED	Normal	0	29	0	47	31	0	35	25	36
0	2023-03-07 03:24:00.470000000	1	53	5	0	560	29	Normal	Normal	Normal	ARMED	Normal	0	29	0	47	31	0	35	25	36
0	2023-03-07 03:44:00.010000000	3	45	3	0	1000	29	Normal	Normal	Normal	ARMED	Normal	0	29	0	47	31	0	35	25	36
0	2023-03-07 04:50:00.037000000	2	53	1	0	0	30	Normal	Normal	Normal	ARMED	Normal	0	29	0	47	31	0	35	25	36
0	2023-03-07 05:10:00.527000000	3	56	3	0	500	30	Normal	Normal	Normal	ARMED	Normal	0	29	0	47	31	0	35	25	36
0	2023-03-07 05:28:00.490000000	4	46	4	0	1000	30	Normal	Normal	Normal	ARMED	Normal	0	29	0	47	31	0	35	25	36
0	2023-03-07 06:24:00.017000000	108	48	1	4	0	30	Normal	Normal	Normal	ARMED	Normal	0	29	0	47	31	0	35	25	36
0	2023-03-07 06:32:00.800000000	3	55	3	2	1000	30	Normal	Normal	Normal	ARMED	Normal	0	29	0	47	31	0	35	25	36
0	2023-03-07 06:34:00.507000000	5	56	2	2	1000	30	Normal	Normal	Normal	ARMED	Normal	0	29	0	47	31	0	35	25	36
0	2023-03-07 06:36:01.447000000	1	48	14	24	750	30	Normal	Normal	Normal	ARMED	Normal	0	29	0	47	31	0	35	25	36
0	2023-03-07 06:38:00.353000000												0	29	0	47	31	0	35	25	36
0	2023-03-07 06:52:00.010000000	2	49	1	0	1600	30	Normal	Normal	Normal	ARMED	Normal	0	29	0	47	31	0	35	25	36
0	2023-03-07 06:54:00.490000000	2	49	17	9	1600	30	Normal	Normal	Normal	ARMED	Normal	0	29	0	47	31	0	35	25	36
0	2023-03-07 06:56:00.520000000												0	29	0	47	31	0	35	25	36
0	2023-03-07 06:58:00.430000000	1	44	2	0	1000	30	Normal	Normal	Normal	ARMED	Normal	0	29	0	47	31	0	35	25	36
0	2023-03-07 07:06:00.387000000	1	54	3	0	0	30	Normal	Normal	Normal	ARMED	Normal	0	29	0	47	31	0	35	25	36
0	2023-03-07 07:10:00.300000000	3	57	1	0	1200	31	Normal	Normal	Normal	ARMED	Normal	0	29	0	47	31	0	35	25	36
0	2023-03-07 07:14:00.013000000	2	54	16	10	1600	30	Normal	Normal	Normal	ARMED	Normal	0	29	0	47	31	0	35	25	36
0	2023-03-07 07:16:00.243000000	12	61	1	0	1600	30	Normal	Normal	Normal	ARMED	Normal	0	29	0	47	31	0	35	25	36
0	2023-03-07 07:18:00.337000000	2	46	2	0	1000	30	Normal	Normal	Normal	ARMED	Normal	0	29	0	47	31	0	35	25	36
0	2023-03-07 07:28:00.033000000	4	50	3	0	0	30	Normal	Normal	Normal	ARMED	Normal	0	29	0	47	31	0	35	25	36
0	2023-03-07 07:34:00.540000000	1	49	3	2	1200	29	Normal	Normal	Normal	ARMED	Normal	0	29	0	47	31	0	35	25	36
0	2023-03-07 07:36:00.010000000												0	29	0	47	31	0	35	25	36
0	2023-03-07 07:38:00.557000000	4	55	2	0	1200	30	Normal	Normal	Normal	ARMED	Normal	0	29	0	47	31	0	35	25	36
0	2023-03-07 07:48:00.383000000	7	36	0	0	1000	30	Normal	Normal	Normal	ARMED	Normal	0	29	0	47	31	0	35	25	36
0	2023-03-07 07:54:00.497000000	2	54	2	0	500	31	Normal	Normal	Normal	ARMED	Normal	0	29	0	47	31	0	35	25	36
0	2023-03-07 07:58:00.793000000												0	29	0	47	31	0	35	25	36
0	2023-03-07 08:08:00.037000000	6	54	1	0	1000	30	Normal	Normal	Normal	ARMED	Normal	0	29	0	47	31	0	35	25	36
0	2023-03-07 08:10:00.973000000	2	43	2	0	1000	30	Normal	Normal	Normal	ARMED	Normal	0	29	0	47	31	0	35	25	36
0	2023-03-07 08:14:00.020000000	2	49	2	0	500	31	Normal	Normal	Normal	ARMED	Normal	0	29	0	47	31	0	35	25	36
0	2023-03-07 08:16:00.017000000	1	52	3	0	0	30	Normal	Normal	Normal	ARMED	Normal	0	29	0	47	31	0	35	25	36
0	2023-03-07 08:26:00.003000000	2	50	5	6	1600	30	Normal	Normal	Normal	ARMED	Normal	0	29	0	47	31	0	35	25	36
0	2023-03-07 08:28:00.787000000	1	48	65	0	1000	31	Normal	Normal	Normal	ARMED	Normal	0	29	0	47	31	0	35	25	36
0	2023-03-07 08:30:00.480000000	4	46	2	9	1000	30	Normal	Normal	Normal	ARMED	Normal	0	29	0	47	31	0	35	25	36
0	2023-03-07 08:34:00.040000000	1	54	2	4	560	30	Normal	Normal	Normal	ARMED	Normal	0	29	0	47	31	0	35	25	36
0	2023-03-07 08:46:00.230000000	2	49	17	10	1600	31	Normal	Normal	Normal	ARMED	Normal	0	29	0	47	31	0	35	25	36
0	2023-03-07 08:50:00.667000000	0	52	2	5	1000	31	Normal	Normal	Normal	ARMED	Normal	0	29	0	47	31	0	35	25	36
0	2023-03-07 08:54:00.427000000	3	65	2	5	1000	30	Normal	Normal	Normal	ARMED	Normal	0	29	0	47	31	0	35	25	36
0	7.03.2023 03:42	4	42	2	2	1000	30	Normal	Normal	Normal	ARMED	Normal	0	29	0	47	31	0	35	25	36
0	2023-03-07 04:02:00.300000000	2	53	2	0	0	28	Normal	Normal	Normal	ARMED	Normal	0	29	0	47	31	0	35	25	36
0	2023-03-07 04:22:00.410000000	4	56	2	0	1000	29	Normal	Normal	Normal	ARMED	Normal	0	29	0	47	31	0	35	25	36
0	2023-03-07 04:42:00.647000000	8	52	2	0	1000	29	Normal	Normal	Normal	ARMED	Normal	0	29	0	47	31	0	35	25	36
0	2023-03-07 05:02:00.020000000	7	59	2	0	1000	30	Normal	Normal	Normal	ARMED	Normal	0	29	0	47	31	0	35	25	36
0	2023-03-07 05:22:00.313000000	1	49	15	12	1600	30	Normal	Normal	Normal	ARMED	Normal	0	29	0	47	31	0	35	25	36
0	2023-03-07 05:42:00.003000000	2	53	17	10	1600	30	Normal	Normal	Normal	ARMED	Normal	0	29	0	47	31	0	35	25	36
0	2023-03-07 06:02:00.013000000	194	53	0	0	1200	30	Normal	Normal	Normal	ARMED	Normal	0	29	0	47	31	0	35	25	36
0	2023-03-07 06:22:01.053000000	5	47	0	4	1200	30	Normal	Normal	Normal	ARMED	Normal	0	29	0	47	31	0	35	25	36
0	2023-03-07 06:42:00.490000000												0	29	0	47	31	0	35	25	36
0	2023-03-07 07:02:00.307000000	10	48	2	0	0	30	Normal	Normal	Normal	ARMED	Normal	0	29	0	47	31	0	35	25	36
0	2023-03-07 07:22:00.703000000												0	29	0	47	31	0	35	25	36
0	2023-03-07 07:42:00.013000000	1	49	18	12	1600	30	Normal	Normal	Normal	ARMED	Normal	0	29	0	47	31	0	35	25	36
0	2023-03-07 08:02:00.023000000	4	49	18	0	1600	30	Normal	Normal	Normal	ARMED	Normal	0	29	0	47	31	0	35	25	36
0	2023-03-07 08:22:00.010000000	4	62	4	0	1200	30	Normal	Normal	Normal	ARMED	Normal	0	29	0	47	31	0	35	25	36
0	2023-03-07 08:42:01.127000000	3	46	1	0	1200	31	Normal	Normal	Normal	ARMED	Normal	0	29	0	47	31	0	35	25	36
0	2023-03-07 08:58:01.437000000	5	55	2	0	500	31	Normal	Normal	Normal	ARMED	Normal	0	29	0	47	31	0	35	25	36
0	2023-03-07 09:02:00.397000000	2	56	2	0	0	30	Normal	Normal	Normal	ARMED	Normal	0	29	0	47	31	0	35	25	36
0	2023-03-07 09:04:00.467000000	5	52	0	4	1200	30	Normal	Normal	Normal	ARMED	Normal	0	29	0	47	31	0	35	25	36
0	2023-03-07 09:06:00.493000000	2	46	0	2	1200	30	Normal	Normal	Normal	ARMED	Normal	0	29	0	47	31	0	35	25	36
0	2023-03-07 09:14:00.710000000	7	58	1	1	1000	30	Normal	Normal	Normal	ARMED	Normal	0	29	0	47	31	0	35	25	36
0	2023-03-07 09:18:00.017000000	2	54	2	0	1000	30	Normal	Normal	Normal	ARMED	Normal	0	29	0	47	31	0	35	25	36
0	2023-03-07 09:20:00.443000000												0	29	0	47	31	0	35	25	36
0	2023-03-07 09:22:00.020000000	5	56	2	0	500	31	Normal	Normal	Normal	ARMED	Normal	0	29	0	47	31	0	35	25	36
0	2023-03-07 09:24:00.027000000	0	52	2	0	0	30	Normal	Normal	Normal	ARMED	Normal	0	29	0	47	31	0	35	25	36
0	2023-03-07 09:26:00.537000000												0	29	0	47	31	0	35	25	36
0	2023-03-07 09:34:00.010000000	1	54	3	0	1200	30	Normal	Normal	Normal	ARMED	Normal	0	29	0	47	31	0	35	25	36
0	7.03.2023 09:38	1	54	18	8	1600	30	Normal	Normal	Normal	ARMED	Normal	0	29	0	47	31	0	35	25	36
0	2023-03-07 09:44:00.013000000	4	67	2	1	1000	30	Normal	Normal	Normal	ARMED	Normal	0	29	0	47	31	0	35	25	36
0	2023-03-07 09:52:00.283000000	3	52	0	0	0	30	Normal	Normal	Normal	ARMED	Normal	0	29	0	47	31	0	35	25	36
0	2023-03-07 09:54:00.027000000	3	49	1	4	1200	30	Normal	Normal	Normal	ARMED	Normal	0	29	0	47	31	0	35	25	36
0	2023-03-07 09:58:00.017000000	3	55	17	5	1600	30	Normal	Normal	Normal	ARMED	Normal	0	29	0	47	31	0	35	25	36
0	2023-03-07 10:00:00.017000000												0	29	0	47	31	0	35	25	36
0	2023-03-07 10:04:00.023000000												0	29	0	47	31	0	35	25	36
0	2023-03-07 10:08:00.620000000	2	48	2	0	750	30	Normal	Normal	Normal	ARMED	Normal	0	29	0	47	31	0	35	25	36
0	2023-03-07 10:14:01.153000000	6	48	1	12	1200	31	Normal	Normal	Normal	ARMED	Normal	0	29	0	47	31	0	35	25	36
0	2023-03-07 10:18:01.250000000	1	50	2	0	1600	30	Normal	Normal	Normal	ARMED	Normal	0	29	0	47	31	0	35	25	36
0	2023-03-07 10:20:00.010000000	1	54	6	0	1600	30	Normal	Normal	Normal	ARMED	Normal	0	29	0	47	31	0	35	25	36
0	2023-03-07 03:54:00.017000000	2	53	2	0	0	29	Normal	Normal	Normal	ARMED	Normal	0	29	0	47	31	0	35	25	36
0	2023-03-07 05:30:00.687000000	2	44	3	0	0	30	Normal	Normal	Normal	ARMED	Normal	0	29	0	47	31	0	35	25	36
0	2023-03-07 05:50:00.243000000	3	39	2	1	1000	30	Normal	Normal	Normal	ARMED	Normal	0	29	0	47	31	0	35	25	36
0	2023-03-07 06:10:00.247000000	0	44	2	0	1000	30	Normal	Normal	Normal	ARMED	Normal	0	29	0	47	31	0	35	25	36
0	2023-03-07 06:30:00.457000000	3	45	2	1	1000	30	Normal	Normal	Normal	ARMED	Normal	0	29	0	47	31	0	35	25	36
0	2023-03-07 10:24:00.007000000	5	52	2	1	1000	31	Normal	Normal	Normal	ARMED	Normal	0	29	0	47	31	0	35	25	36
0	2023-03-07 10:28:00.037000000	2	57	2	0	1000	30	Normal	Normal	Normal	ARMED	Normal	0	29	0	47	31	0	35	25	36
0	2023-03-07 10:34:00.017000000	3	51	4	0	1200	30	Normal	Normal	Normal	ARMED	Normal	0	29	0	47	31	0	35	25	36
0	2023-03-07 10:38:00.013000000												0	29	0	47	31	0	35	25	36
0	2023-03-07 10:40:00.013000000	1	58	18	2	1200	30	Normal	Normal	Normal	ARMED	Normal	0	29	0	47	31	0	35	25	36
0	2023-03-07 10:44:00.010000000	2	49	16	12	1600	31	Normal	Normal	Normal	ARMED	Normal	0	29	0	47	31	0	35	25	36
0	2023-03-07 10:54:00.617000000	10	51	2	0	500	31	Normal	Normal	Normal	ARMED	Normal	0	29	0	47	31	0	35	25	36
0	2023-03-07 10:58:00.893000000	0	55	0	0	1200	31	Normal	Normal	Normal	ARMED	Normal	0	29	0	47	31	0	35	25	36
0	2023-03-07 11:00:00.050000000	2	54	148	0	1200	31	Normal	Normal	Normal	ARMED	Warning:HAFIZA KORUMA	0	29	0	47	31	0	35	25	36
0	2023-03-07 11:04:00.573000000	2	48	16	6	1600	31	Normal	Normal	Normal	ARMED	Warning:HAFIZA KORUMA	0	29	0	47	31	0	35	25	36
0	2023-03-07 11:14:00.723000000	1	48	3	0	1600	30	Normal	Normal	Normal	ARMED	Warning:HAFIZA KORUMA	0	29	0	47	31	0	35	25	36
0	2023-03-07 11:18:00.027000000	4	55	2	0	1000	30	Normal	Normal	Normal	ARMED	Warning:HAFIZA KORUMA	0	29	0	47	31	0	35	25	36
0	2023-03-07 11:24:00.017000000	2	54	132	0	750	30	Normal	Normal	Normal	ARMED	Warning:HAFIZA KORUMA	0	29	0	47	31	0	35	25	36
0	2023-03-07 11:34:00.363000000	162	47	3	0	1600	30	Normal	Normal	Normal	ARMED	Warning:HAFIZA KORUMA	0	29	0	47	31	0	35	25	36
0	2023-03-07 11:38:00.687000000	1	50	2	2	1600	31	Normal	Normal	Normal	ARMED	Warning:HAFIZA KORUMA	0	29	0	47	31	0	35	25	36
0	2023-03-07 11:40:00.510000000	3	56	2	1	1000	30	Normal	Normal	Normal	ARMED	Warning:HAFIZA KORUMA	0	29	0	47	31	0	35	25	36
0	2023-03-07 11:54:00.527000000	4	53	1	2	1200	31	Normal	Normal	Normal	ARMED	Warning:HAFIZA KORUMA	0	29	0	47	31	0	35	25	36
0	2023-03-07 11:58:00.017000000	2	50	18	13	1600	31	Normal	Normal	Normal	ARMED	Warning:HAFIZA KORUMA	0	29	0	47	31	0	35	25	36
0	2023-03-07 12:00:00.460000000	1	50	44	60	924	31	Normal	Normal	Normal	ARMED	Warning:HAFIZA KORUMA	0	29	0	47	31	0	35	25	36
0	2023-03-07 12:14:00.017000000	3	46	2	9	1200	31	Normal	Normal	Normal	ARMED	Warning:HAFIZA KORUMA	0	29	0	47	31	0	35	25	36
0	2023-03-07 12:18:00.517000000	1	55	4	0	0	31	Normal	Normal	Normal	ARMED	Warning:HAFIZA KORUMA	0	29	0	47	31	0	35	25	36
0	2023-03-07 12:20:00.390000000	1	48	16	9	1600	31	Normal	Normal	Normal	ARMED	Warning:HAFIZA KORUMA	0	29	0	47	31	0	35	25	36
0	2023-03-07 12:34:00.423000000	88	120	0	0	1200	31	Normal	Normal	Normal	ARMED	Warning:IMLEC POZISYONU YANLIS	0	29	0	47	31	0	35	25	36
0	2023-03-07 12:38:00.603000000	0	47	2	0	1200	31	Normal	Normal	Normal	ARMED	Warning:IMLEC POZISYONU YANLIS	0	29	0	47	31	0	35	25	36
0	2023-03-07 12:40:00.377000000	2	49	18	12	1600	31	Normal	Normal	Normal	ARMED	Warning:IMLEC POZISYONU YANLIS	0	29	0	47	31	0	35	25	36
0	2023-03-07 12:54:00.650000000												0	29	0	47	31	0	35	25	36
0	2023-03-07 12:58:00.037000000												0	29	0	47	31	0	35	25	36
0	2023-03-07 13:00:00.010000000	2	59	5	0	1200	31	Normal	Normal	Normal	ARMED	Warning:GECERSIZ BICIM	0	29	0	47	31	0	35	25	36
0	2023-03-07 13:04:00.710000000	1	49	4	0	1600	31	Normal	Normal	Normal	ARMED	Warning:GECERSIZ BICIM	0	29	0	47	31	0	35	25	36
0	2023-03-07 04:00:00.010000000	2	53	2	0	0	28	Normal	Normal	Normal	ARMED	Normal	0	29	0	47	31	0	35	25	36
0	2023-03-07 04:06:00.017000000	2	53	2	0	0	28	Normal	Normal	Normal	ARMED	Normal	0	29	0	47	31	0	35	25	36
0	2023-03-07 04:20:00.027000000	0	44	2	1	1000	29	Normal	Normal	Normal	ARMED	Normal	0	29	0	47	31	0	35	25	36
0	2023-03-07 04:26:00.023000000	2	58	3	2	500	30	Normal	Normal	Normal	ARMED	Normal	0	29	0	47	31	0	35	25	36
0	2023-03-07 04:40:00.240000000	2	44	2	0	1000	30	Normal	Normal	Normal	ARMED	Normal	0	29	0	47	31	0	35	25	36
0	2023-03-07 04:46:00.467000000												0	29	0	47	31	0	35	25	36
0	2023-03-07 05:00:00.023000000	0	50	3	0	1600	30	Normal	Normal	Normal	ARMED	Normal	0	29	0	47	31	0	35	25	36
0	2023-03-07 05:06:00.483000000	4	52	2	5	1000	30	Normal	Normal	Normal	ARMED	Normal	0	29	0	47	31	0	35	25	36
0	2023-03-07 05:08:00.273000000	2	50	6	0	560	29	Normal	Normal	Normal	ARMED	Normal	0	29	0	47	31	0	35	25	36
0	2023-03-07 05:20:00.013000000	1	49	19	13	1600	30	Normal	Normal	Normal	ARMED	Normal	0	29	0	47	31	0	35	25	36
0	2023-03-07 05:26:00.593000000	8	44	2	0	1000	30	Normal	Normal	Normal	ARMED	Normal	0	29	0	47	31	0	35	25	36
0	2023-03-07 05:36:00.007000000	3	52	1	1	1200	30	Normal	Normal	Normal	ARMED	Normal	0	29	0	47	31	0	35	25	36
0	2023-03-07 05:40:00.840000000	2	60	1	0	1200	30	Normal	Normal	Normal	ARMED	Normal	0	29	0	47	31	0	35	25	36
0	2023-03-07 05:46:00.010000000												0	29	0	47	31	0	35	25	36
0	2023-03-07 06:00:00.017000000	4	43	1	1	1200	30	Normal	Normal	Normal	ARMED	Normal	0	29	0	47	31	0	35	25	36
0	2023-03-07 06:06:00.017000000	1	48	3	0	1600	30	Normal	Normal	Normal	ARMED	Normal	0	29	0	47	31	0	35	25	36
0	2023-03-07 06:20:00.617000000	9	45	2	15	1200	30	Normal	Normal	Normal	ARMED	Normal	0	29	0	47	31	0	35	25	36
0	2023-03-07 06:26:00.513000000	1	48	3	0	1600	30	Normal	Normal	Normal	ARMED	Normal	0	29	0	47	31	0	35	25	36
0	2023-03-07 06:40:00.017000000	5	55	0	0	1200	30	Normal	Normal	Normal	ARMED	Normal	0	29	0	47	31	0	35	25	36
0	2023-03-07 06:46:00.047000000	4	56	2	0	1200	30	Normal	Normal	Normal	ARMED	Normal	0	29	0	47	31	0	35	25	36
0	2023-03-07 06:50:00.473000000	0	55	1	4	1200	30	Normal	Normal	Normal	ARMED	Normal	0	29	0	47	31	0	35	25	36
0	2023-03-07 07:00:00.033000000												0	29	0	47	31	0	35	25	36
0	2023-03-07 07:12:00.017000000	3	55	2	0	1200	30	Normal	Normal	Normal	ARMED	Normal	0	29	0	47	31	0	35	25	36
0	2023-03-07 07:20:00.697000000	5	47	2	5	1000	30	Normal	Normal	Normal	ARMED	Normal	0	29	0	47	31	0	35	25	36
0	2023-03-07 07:24:00.047000000	1	48	2	5	1000	30	Normal	Normal	Normal	ARMED	Normal	0	29	0	47	31	0	35	25	36
0	2023-03-07 07:32:00.033000000	4	50	3	0	0	29	Normal	Normal	Normal	ARMED	Normal	0	29	0	47	31	0	35	25	36
0	2023-03-07 07:40:00.400000000	1	55	21	17	1600	30	Normal	Normal	Normal	ARMED	Normal	0	29	0	47	31	0	35	25	36
0	2023-03-07 07:52:00.380000000												0	29	0	47	31	0	35	25	36
0	2023-03-07 07:56:00.343000000	7	46	3	6	1200	30	Normal	Normal	Normal	ARMED	Normal	0	29	0	47	31	0	35	25	36
0	2023-03-07 08:00:00.433000000	4	46	0	0	1200	30	Normal	Normal	Normal	ARMED	Normal	0	29	0	47	31	0	35	25	36
0	2023-03-07 08:06:00.013000000	1	55	2	0	1000	31	Normal	Normal	Normal	ARMED	Normal	0	29	0	47	31	0	35	25	36
0	2023-03-07 08:12:00.267000000	9	49	2	5	1000	30	Normal	Normal	Normal	ARMED	Normal	0	29	0	47	31	0	35	25	36
0	2023-03-07 08:20:01.053000000	0	50	3	8	1200	31	Normal	Normal	Normal	ARMED	Normal	0	29	0	47	31	0	35	25	36
0	2023-03-07 08:32:00.607000000												0	29	0	47	31	0	35	25	36
0	2023-03-07 08:36:00.617000000	3	54	3	0	500	31	Normal	Normal	Normal	ARMED	Normal	0	29	0	47	31	0	35	25	36
0	2023-03-07 08:40:00.430000000	4	51	2	0	1200	30	Normal	Normal	Normal	ARMED	Normal	0	29	0	47	31	0	35	25	36
0	2023-03-07 08:44:00.490000000	4	53	2	0	1200	31	Normal	Normal	Normal	ARMED	Normal	0	29	0	47	31	0	35	25	36
0	2023-03-07 08:48:00.337000000	1	49	9	0	1600	31	Normal	Normal	Normal	ARMED	Normal	0	29	0	47	31	0	35	25	36
0	2023-03-07 04:14:00.013000000	1	47	18	8	1600	29	Normal	Normal	Normal	ARMED	Normal	0	29	0	47	31	0	35	25	36
0	2023-03-07 04:34:00.430000000	1	45	1	2	1200	29	Normal	Normal	Normal	ARMED	Normal	0	29	0	47	31	0	35	25	36
0	2023-03-07 04:54:00.007000000	3	46	4	4	1200	30	Normal	Normal	Normal	ARMED	Normal	0	29	0	47	31	0	35	25	36
0	2023-03-07 05:24:00.413000000	2	54	2	0	1000	30	Normal	Normal	Normal	ARMED	Normal	0	29	0	47	31	0	35	25	36
0	2023-03-07 06:14:00.017000000	0	52	3	0	750	30	Normal	Normal	Normal	ARMED	Normal	0	29	0	47	31	0	35	25	36
0	2023-03-07 06:44:00.710000000	0	41	6	0	1200	30	Normal	Normal	Normal	ARMED	Normal	0	29	0	47	31	0	35	25	36
0	2023-03-07 07:04:00.307000000	2	56	1	0	500	31	Normal	Normal	Normal	ARMED	Normal	0	29	0	47	31	0	35	25	36
0	2023-03-07 07:26:00.017000000	1	50	1	0	500	31	Normal	Normal	Normal	ARMED	Normal	0	29	0	47	31	0	35	25	36
0	2023-03-07 07:46:00.010000000	2	67	0	0	1000	30	Normal	Normal	Normal	ARMED	Normal	0	29	0	47	31	0	35	25	36
0	2023-03-07 08:18:00.237000000	12	44	1	6	1200	30	Normal	Normal	Normal	ARMED	Normal	0	29	0	47	31	0	35	25	36
0	2023-03-07 08:38:00.523000000	3	53	2	0	0	30	Normal	Normal	Normal	ARMED	Normal	0	29	0	47	31	0	35	25	36
0	2023-03-07 08:52:00.757000000	2	45	2	0	1000	30	Normal	Normal	Normal	ARMED	Normal	0	29	0	47	31	0	35	25	36
0	2023-03-07 09:00:00.557000000	2	56	2	0	0	30	Normal	Normal	Normal	ARMED	Normal	0	29	0	47	31	0	35	25	36
0	2023-03-07 09:08:00.017000000												0	29	0	47	31	0	35	25	36
0	2023-03-07 09:10:00.013000000												0	29	0	47	31	0	35	25	36
0	2023-03-07 09:12:00.010000000	1	54	16	10	1600	30	Normal	Normal	Normal	ARMED	Normal	0	29	0	47	31	0	35	25	36
0	2023-03-07 09:28:00.413000000	1	50	2	0	1200	29	Normal	Normal	Normal	ARMED	Normal	0	29	0	47	31	0	35	25	36
0	2023-03-07 09:30:00.013000000	4	49	1	5	1200	30	Normal	Normal	Normal	ARMED	Normal	0	29	0	47	31	0	35	25	36
0	2023-03-07 09:32:00.743000000	3	58	1	0	1200	30	Normal	Normal	Normal	ARMED	Normal	0	29	0	47	31	0	35	25	36
0	2023-03-07 09:40:00.007000000	4	56	2	1	1000	30	Normal	Normal	Normal	ARMED	Normal	0	29	0	47	31	0	35	25	36
0	2023-03-07 09:42:00.010000000	4	47	2	0	1000	30	Normal	Normal	Normal	ARMED	Normal	0	29	0	47	31	0	35	25	36
0	2023-03-07 09:48:00.307000000	3	51	1	0	500	31	Normal	Normal	Normal	ARMED	Normal	0	29	0	47	31	0	35	25	36
0	2023-03-07 09:50:00.927000000	0	43	2	5	1200	30	Normal	Normal	Normal	ARMED	Normal	0	29	0	47	31	0	35	25	36
0	2023-03-07 10:02:00.370000000	3	52	3	0	1000	30	Normal	Normal	Normal	ARMED	Normal	0	29	0	47	31	0	35	25	36
0	2023-03-07 10:10:01.550000000	3	55	2	0	500	31	Normal	Normal	Normal	ARMED	Normal	0	29	0	47	31	0	35	25	36
0	2023-03-07 10:12:00.463000000	2	45	0	6	1200	30	Normal	Normal	Normal	ARMED	Normal	0	29	0	47	31	0	35	25	36
0	2023-03-07 10:22:00.430000000	3	54	19	13	1600	31	Normal	Normal	Normal	ARMED	Normal	0	29	0	47	31	0	35	25	36
0	2023-03-07 10:30:00.260000000	1	49	3	0	750	30	Normal	Normal	Normal	ARMED	Normal	0	29	0	47	31	0	35	25	36
0	2023-03-07 10:32:00.680000000	2	54	2	0	500	31	Normal	Normal	Normal	ARMED	Normal	0	29	0	47	31	0	35	25	36
0	2023-03-07 10:42:00.383000000	2	49	16	10	1600	31	Normal	Normal	Normal	ARMED	Normal	0	29	0	47	31	0	35	25	36
0	2023-03-07 10:50:00.597000000	8	55	2	4	1000	30	Normal	Normal	Normal	ARMED	Normal	0	29	0	47	31	0	35	25	36
0	2023-03-07 10:52:00.347000000	1	50	3	0	750	31	Normal	Normal	Normal	ARMED	Normal	0	29	0	47	31	0	35	25	36
0	2023-03-07 11:02:00.030000000	2	45	22	19	1600	30	Normal	Normal	Normal	ARMED	Warning:HAFIZA KORUMA	0	29	0	47	31	0	35	25	36
0	2023-03-07 11:10:00.017000000	1	48	3	0	1600	30	Normal	Normal	Normal	ARMED	Warning:HAFIZA KORUMA	0	29	0	47	31	0	35	25	36
0	2023-03-07 11:12:00.013000000	1	48	3	0	1600	30	Normal	Normal	Normal	ARMED	Warning:HAFIZA KORUMA	0	29	0	47	31	0	35	25	36
0	2023-03-07 11:20:00.437000000												0	29	0	47	31	0	35	25	36
0	2023-03-07 11:22:00.323000000	3	48	2	0	1000	30	Normal	Normal	Normal	ARMED	Warning:HAFIZA KORUMA	0	29	0	47	31	0	35	25	36
0	2023-03-07 04:30:00.007000000	0	47	0	0	1200	29	Normal	Normal	Normal	ARMED	Normal	0	29	0	47	31	0	35	25	36
0	2023-03-07 05:16:00.387000000	3	48	2	0	1200	30	Normal	Normal	Normal	ARMED	Normal	0	29	0	47	31	0	35	25	36
0	2023-03-07 05:54:00.017000000	4	52	1	0	500	30	Normal	Normal	Normal	ARMED	Normal	0	29	0	47	31	0	35	25	36
0	2023-03-07 07:30:01.053000000	4	50	3	0	0	30	Normal	Normal	Normal	ARMED	Normal	0	29	0	47	31	0	35	25	36
0	2023-03-07 07:50:00.267000000	2	50	1	5	1000	30	Normal	Normal	Normal	ARMED	Normal	0	29	0	47	31	0	35	25	36
0	2023-03-07 11:26:00.020000000	0	52	3	0	500	30	Normal	Normal	Normal	ARMED	Warning:HAFIZA KORUMA	0	29	0	47	31	0	35	25	36
0	2023-03-07 11:30:01.080000000												0	29	0	47	31	0	35	25	36
0	2023-03-07 11:32:01.243000000	9	53	2	1	1200	31	Normal	Normal	Normal	ARMED	Warning:HAFIZA KORUMA	0	29	0	47	31	0	35	25	36
0	2023-03-07 11:42:00.673000000	6	51	2	6	1000	30	Normal	Normal	Normal	ARMED	Warning:HAFIZA KORUMA	0	29	0	47	31	0	35	25	36
0	2023-03-07 11:44:00.773000000	3	59	2	5	1000	30	Normal	Normal	Normal	ARMED	Warning:HAFIZA KORUMA	0	29	0	47	31	0	35	25	36
0	2023-03-07 11:46:00.033000000	201	90	3	0	750	31	Normal	Normal	Normal	ARMED	Warning:HAFIZA KORUMA	0	29	0	47	31	0	35	25	36
0	2023-03-07 11:50:00.013000000	1	56	175	0	1200	30	Normal	Normal	Normal	ARMED	Warning:HAFIZA KORUMA	0	29	0	47	31	0	35	25	36
0	2023-03-07 11:52:00.013000000	2	48	3	9	1200	31	Normal	Normal	Normal	ARMED	Warning:HAFIZA KORUMA	0	29	0	47	31	0	35	25	36
0	2023-03-07 12:02:00.387000000	6	59	2	0	1000	30	Normal	Normal	Normal	ARMED	Warning:HAFIZA KORUMA	0	29	0	47	31	0	35	25	36
0	2023-03-07 12:04:00.017000000												0	29	0	47	31	0	35	25	36
0	2023-03-07 12:06:00.017000000	1	48	2	0	1000	30	Normal	Normal	Normal	ARMED	Warning:HAFIZA KORUMA	0	29	0	47	31	0	35	25	36
0	2023-03-07 12:10:00.540000000	1	52	1	0	500	31	Normal	Normal	Normal	ARMED	Warning:HAFIZA KORUMA	0	29	0	47	31	0	35	25	36
0	2023-03-07 12:12:00.503000000	2	62	0	20	1200	30	Normal	Normal	Normal	ARMED	Warning:HAFIZA KORUMA	0	29	0	47	31	0	35	25	36
0	2023-03-07 12:22:00.010000000	2	49	17	12	1600	31	Normal	Normal	Normal	ARMED	Warning:HAFIZA KORUMA	0	29	0	47	31	0	35	25	36
0	2023-03-07 12:24:00.713000000	6	46	2	6	1000	30	Normal	Normal	Normal	ARMED	Warning:HAFIZA KORUMA	0	29	0	47	31	0	35	25	36
0	2023-03-07 12:26:00.630000000	2	29	2	0	1000	31	Normal	Normal	Normal	ARMED	Warning:HAFIZA KORUMA	0	29	0	47	31	0	35	25	36
0	2023-03-07 12:30:00.533000000												0	29	0	47	31	0	35	25	36
0	2023-03-07 12:32:00.820000000	0	54	2	0	0	31	Normal	Normal	Normal	ARMED	Warning:GECERSIZ ADRES GIRISI	0	29	0	47	31	0	35	25	36
0	2023-03-07 12:36:00.457000000												0	29	0	47	31	0	35	25	36
0	2023-03-07 12:42:00.453000000	2	49	15	12	1600	31	Normal	Normal	Normal	ARMED	Warning:IMLEC POZISYONU YANLIS	0	29	0	47	31	0	35	25	36
0	2023-03-07 12:44:00.040000000	3	57	1	0	1000	31	Normal	Normal	Normal	ARMED	Warning:IMLEC POZISYONU YANLIS	0	29	0	47	31	0	35	25	36
0	2023-03-07 12:50:00.010000000	3	46	2	0	1000	30	Normal	Normal	Normal	ARMED	Warning:GECERSIZ BICIM	0	29	0	47	31	0	35	25	36
0	2023-03-07 12:52:00.010000000	2	53	3	2	500	31	Normal	Normal	Normal	ARMED	Warning:GECERSIZ BICIM	0	29	0	47	31	0	35	25	36
0	2023-03-07 12:56:00.240000000	0	51	1	1	1200	30	Normal	Normal	Normal	ARMED	Warning:GECERSIZ BICIM	0	29	0	47	31	0	35	25	36
0	2023-03-07 13:02:00.050000000	1	65	3	0	1600	31	Normal	Normal	Normal	ARMED	Warning:GECERSIZ BICIM	0	29	0	47	31	0	35	25	36
0	2023-03-07 13:06:00.263000000	1	55	2	0	1000	31	Normal	Normal	Normal	ARMED	Warning:GECERSIZ BICIM	0	29	0	47	31	0	35	25	36
0	2023-03-07 13:10:00.333000000	4	44	2	4	1000	31	Normal	Normal	Normal	ARMED	Warning:GECERSIZ BICIM	0	29	0	47	31	0	35	25	36
0	2023-03-07 13:12:00.010000000	2	58	1	0	0	31	Normal	Normal	Normal	ARMED	Warning:GECERSIZ BICIM	0	29	0	47	31	0	35	25	36
0	2023-03-07 13:16:00.017000000												0	29	0	47	31	0	35	25	36
0	2023-03-07 06:18:00.377000000	0	51	0	0	1200	30	Normal	Normal	Normal	ARMED	Normal	0	29	0	47	31	0	35	25	36
0	2023-03-07 06:28:00.890000000	3	48	18	12	1600	30	Normal	Normal	Normal	ARMED	Normal	0	29	0	47	31	0	35	25	36
0	2023-03-07 06:48:00.003000000	1	54	0	4	1200	30	Normal	Normal	Normal	ARMED	Normal	0	29	0	47	31	0	35	25	36
0	2023-03-07 07:08:00.607000000	14	45	1	0	3	30	Normal	Normal	Normal	ARMED	Normal	0	29	0	47	31	0	35	25	36
0	2023-03-07 07:44:00.013000000	1	49	14	10	1600	30	Normal	Normal	Normal	ARMED	Normal	0	29	0	47	31	0	35	25	36
0	2023-03-07 08:04:00.023000000	2	53	18	12	1600	30	Normal	Normal	Normal	ARMED	Normal	0	29	0	47	31	0	35	25	36
0	2023-03-07 08:24:00.720000000	1	49	24	16	1600	30	Normal	Normal	Normal	ARMED	Normal	0	29	0	47	31	0	35	25	36
0	2023-03-07 09:46:00.790000000	3	49	4	6	560	30	Normal	Normal	Normal	ARMED	Normal	0	29	0	47	31	0	35	25	36
0	2023-03-07 10:06:01.533000000	3	51	2	2	1000	30	Normal	Normal	Normal	ARMED	Normal	0	29	0	47	31	0	35	25	36
0	2023-03-07 10:26:00.010000000	173	53	2	1	1000	30	Normal	Normal	Normal	ARMED	Normal	0	29	0	47	31	0	35	25	36
0	2023-03-07 10:46:00.013000000	2	42	2	1	1000	30	Normal	Normal	Normal	ARMED	Normal	0	29	0	47	31	0	35	25	36
0	2023-03-07 13:22:00.293000000	4	56	1	0	1200	31	Normal	Normal	Normal	ARMED	Warning:GECERSIZ BICIM	0	29	0	47	31	0	35	25	36
0	2023-03-07 13:26:00.873000000	2	48	3	0	1600	31	Normal	Normal	Normal	ARMED	Warning:GECERSIZ BICIM	0	29	0	47	31	0	35	25	36
0	2023-03-07 13:30:00.020000000	4	56	2	1	1000	31	Normal	Normal	Normal	ARMED	Warning:GECERSIZ BICIM	0	29	0	47	31	0	35	25	36
0	2023-03-07 13:32:00.433000000	3	44	2	0	1000	30	Normal	Normal	Normal	ARMED	Warning:GECERSIZ BICIM	0	29	0	47	31	0	35	25	36
0	2023-03-07 13:36:00.880000000	2	33	3	0	500	31	Normal	Normal	Normal	ARMED	Warning:GECERSIZ BICIM	0	29	0	47	31	0	35	25	36
0	2023-03-07 13:40:01.037000000	3	53	1	6	1200	31	Normal	Normal	Normal	ARMED	Warning:GECERSIZ BICIM	0	29	0	47	31	0	35	25	36
0	2023-03-07 13:42:00.553000000	6	41	1	2	1200	31	Normal	Normal	Normal	ARMED	Warning:GECERSIZ BICIM	0	29	0	47	31	0	35	25	36
0	2023-03-07 13:46:00.013000000	2	49	17	12	1600	31	Normal	Normal	Normal	ARMED	Warning:GECERSIZ BICIM	0	29	0	47	31	0	35	25	36
0	2023-03-07 13:52:00.940000000	3	65	2	4	1000	31	Normal	Normal	Normal	ARMED	Warning:GECERSIZ BICIM	0	29	0	47	31	0	35	25	36
0	2023-03-07 13:56:00.020000000	2	56	5	4	560	31	Normal	Normal	Normal	ARMED	Warning:GECERSIZ BICIM	0	29	0	47	31	0	35	25	36
0	2023-03-07 14:00:00.627000000	13	59	9	0	1200	31	Normal	Normal	Normal	ARMED	Warning:GECERSIZ BICIM	0	29	0	47	31	0	35	25	36
0	2023-03-07 14:06:00.013000000	8	57	2	13	1200	31	Normal	Normal	Normal	ARMED	Warning:GECERSIZ BICIM	0	29	0	47	31	0	35	25	36
0	2023-03-07 14:08:00.017000000	2	50	3	0	1600	31	Normal	Normal	Normal	ARMED	Warning:GECERSIZ BICIM	0	29	0	47	31	0	35	25	36
0	2023-03-07 14:12:00.017000000	1	52	2	5	1000	31	Normal	Normal	Normal	ARMED	Warning:GECERSIZ BICIM	0	29	0	47	31	0	35	25	36
0	2023-03-07 14:20:00.017000000	5	51	3	0	500	31	Normal	Normal	Normal	ARMED	Warning:GECERSIZ BICIM	0	29	0	47	31	0	35	25	36
0	2023-03-07 14:22:00.267000000												0	29	0	47	31	0	35	25	36
0	2023-03-07 14:26:00.543000000	1	54	2	0	1200	31	Normal	Normal	Normal	ARMED	Warning:GECERSIZ BICIM	0	29	0	47	31	0	35	25	36
0	2023-03-07 14:28:00.023000000	3	62	1	0	1200	31	Normal	Normal	Normal	ARMED	Warning:GECERSIZ BICIM	0	29	0	47	31	0	35	25	36
0	2023-03-07 14:32:00.013000000	2	50	16	12	1600	31	Normal	Normal	Normal	ARMED	Warning:GECERSIZ BICIM	0	29	0	47	31	0	35	25	36
0	2023-03-07 14:38:00.013000000	4	56	2	4	1000	31	Normal	Normal	Normal	ARMED	Warning:GECERSIZ BICIM	0	29	0	47	31	0	35	25	36
0	2023-03-07 14:40:00.447000000	1	57	1	4	0	31	Normal	Normal	Normal	ARMED	Warning:GECERSIZ BICIM	0	29	0	47	31	0	35	25	36
0	2023-03-07 14:42:00.013000000												0	29	0	47	31	0	35	25	36
0	2023-03-07 14:46:00.053000000	0	58	29	30	1200	31	Normal	Normal	Normal	ARMED	Warning:GECERSIZ BICIM	0	29	0	47	31	0	35	25	36
0	2023-03-07 08:56:01.553000000	1	49	3	6	560	30	Normal	Normal	Normal	ARMED	Normal	0	29	0	47	31	0	35	25	36
0	2023-03-07 09:16:00.010000000	1	45	1	1	1000	30	Normal	Normal	Normal	ARMED	Normal	0	29	0	47	31	0	35	25	36
0	2023-03-07 09:36:01.403000000	2	56	17	10	1600	30	Normal	Normal	Normal	ARMED	Normal	0	29	0	47	31	0	35	25	36
0	2023-03-07 09:56:00.470000000	2	47	2	5	1200	30	Normal	Normal	Normal	ARMED	Normal	0	29	0	47	31	0	35	25	36
0	2023-03-07 10:16:00.873000000	4	57	1	2	1200	31	Normal	Normal	Normal	ARMED	Normal	0	29	0	47	31	0	35	25	36
0	2023-03-07 10:36:00.263000000	5	50	5	0	1200	30	Normal	Normal	Normal	ARMED	Normal	0	29	0	47	31	0	35	25	36
0	2023-03-07 10:56:00.557000000	3	46	3	1	1200	30	Normal	Normal	Normal	ARMED	Normal	0	29	0	47	31	0	35	25	36
0	2023-03-07 11:16:00.013000000												0	29	0	47	31	0	35	25	36
0	2023-03-07 11:36:00.913000000	2	47	17	9	1600	30	Normal	Normal	Normal	ARMED	Warning:HAFIZA KORUMA	0	29	0	47	31	0	35	25	36
0	2023-03-07 11:56:00.303000000	2	50	13	0	1600	30	Normal	Normal	Normal	ARMED	Warning:HAFIZA KORUMA	0	29	0	47	31	0	35	25	36
0	2023-03-07 12:16:00.277000000	10	27	10	19	1200	31	Normal	Normal	Normal	ARMED	Warning:HAFIZA KORUMA	0	29	0	47	31	0	35	25	36
0	2023-03-07 12:46:00.050000000	6	44	1	1	1000	31	Normal	Normal	Normal	ARMED	Warning:GECERSIZ BICIM	0	29	0	47	31	0	35	25	36
0	2023-03-07 14:04:00.363000000												0	29	0	47	31	0	35	25	36
0	2023-03-07 14:48:00.730000000												0	29	0	47	31	0	35	25	36
0	2023-03-07 14:50:00.497000000												0	29	0	47	31	0	35	25	36
0	2023-03-07 14:52:00.737000000												0	29	0	47	31	0	35	25	36
0	2023-03-07 14:58:00.700000000	5	46	1	0	1000	31	Normal	Normal	Normal	ARMED	Warning:GECERSIZ BICIM	0	29	0	47	31	0	35	25	36
0	2023-03-07 15:00:00.450000000	4	53	1	5	1000	31	Normal	Normal	Normal	ARMED	Warning:GECERSIZ BICIM	0	29	0	47	31	0	35	25	36
0	2023-03-07 15:02:00.340000000	1	54	1	0	0	31	Normal	Normal	Normal	ARMED	Warning:GECERSIZ BICIM	0	29	0	47	31	0	35	25	36
0	2023-03-07 15:08:00.320000000	4	94	18	20	1200	31	Normal	Normal	Normal	ARMED	Warning:GECERSIZ BICIM	0	29	0	47	31	0	35	25	36
0	2023-03-07 15:12:00.013000000	5	61	1	4	1200	31	Normal	Normal	Normal	ARMED	Warning:GECERSIZ BICIM	0	29	0	47	31	0	35	25	36
0	2023-03-07 15:20:00.473000000	7	60	1	0	1000	31	Normal	Normal	Normal	ARMED	Warning:GECERSIZ BICIM	0	29	0	47	31	0	35	25	36
0	2023-03-07 15:22:00.023000000	4	43	2	0	1000	31	Normal	Normal	Normal	ARMED	Warning:GECERSIZ BICIM	0	29	0	47	31	0	35	25	36
0	2023-03-07 15:28:00.020000000	0	53	2	0	0	31	Normal	Normal	Normal	ARMED	Warning:GECERSIZ BICIM	0	29	0	47	31	0	35	25	36
0	2023-03-07 15:32:00.007000000												0	29	0	47	31	0	35	25	36
0	2023-03-07 15:36:00.030000000	2	54	1	0	1600	31	Normal	Normal	Normal	ARMED	Warning:GECERSIZ BICIM	0	29	0	47	31	0	35	25	36
0	2023-03-07 15:40:00.017000000												0	29	0	47	31	0	35	25	36
0	2023-03-07 15:42:00.007000000	10	62	2	0	1000	31	Normal	Normal	Normal	ARMED	Warning:GECERSIZ BICIM	0	29	0	47	31	0	35	25	36
0	2023-03-07 15:48:00.013000000	4	49	2	0	1000	31	Normal	Normal	Normal	ARMED	Warning:GECERSIZ BICIM	0	29	0	47	31	0	35	25	36
0	2023-03-07 15:52:00.560000000	0	54	2	0	500	31	Normal	Normal	Normal	ARMED	Warning:GECERSIZ BICIM	0	29	0	47	31	0	35	25	36
0	2023-03-07 16:00:00.020000000												0	29	0	47	31	0	35	25	36
0	2023-03-07 16:02:00.347000000	1	50	16	0	1600	31	Normal	Normal	Normal	ARMED	Warning:GECERSIZ BICIM	0	29	0	47	31	0	35	25	36
0	2023-03-07 16:08:00.017000000	6	57	2	4	1000	31	Normal	Normal	Normal	ARMED	Warning:GECERSIZ BICIM	0	29	0	47	31	0	35	25	36
0	2023-03-07 16:10:00.430000000	3	43	2	4	1000	31	Normal	Normal	Normal	ARMED	Warning:GECERSIZ BICIM	0	29	0	47	31	0	35	25	36
0	2023-03-07 16:12:00.020000000	54	47	2	6	356	32	Normal	Normal	Normal	ARMED	Warning:GECERSIZ BICIM	0	29	0	47	31	0	35	25	36
0	2023-03-07 16:14:00.013000000	1	55	3	0	500	31	Normal	Normal	Normal	ARMED	Warning:GECERSIZ BICIM	0	29	0	47	31	0	35	25	36
0	2023-03-07 10:48:00.710000000												0	29	0	47	31	0	35	25	36
0	2023-03-07 11:06:00.020000000	1	48	3	0	1600	31	Normal	Normal	Normal	ARMED	Warning:HAFIZA KORUMA	0	29	0	47	31	0	35	25	36
0	2023-03-07 11:08:00.283000000	1	48	3	0	1600	30	Normal	Normal	Normal	ARMED	Warning:HAFIZA KORUMA	0	29	0	47	31	0	35	25	36
0	2023-03-07 11:28:00.337000000	4	50	2	0	1200	30	Normal	Normal	Normal	ARMED	Warning:HAFIZA KORUMA	0	29	0	47	31	0	35	25	36
0	2023-03-07 11:48:00.010000000	1	48	3	2	500	31	Normal	Normal	Normal	ARMED	Warning:HAFIZA KORUMA	0	29	0	47	31	0	35	25	36
0	2023-03-07 12:08:00.013000000												0	29	0	47	31	0	35	25	36
0	2023-03-07 12:28:00.020000000	2	56	2	0	0	31	Normal	Normal	Normal	ARMED	Warning:CANNOT CHANGE UNIT	0	29	0	47	31	0	35	25	36
0	2023-03-07 12:48:00.003000000	4	59	2	0	1000	31	Normal	Normal	Normal	ARMED	Warning:GECERSIZ BICIM	0	29	0	47	31	0	35	25	36
0	2023-03-07 13:08:00.237000000	3	44	2	4	1000	31	Normal	Normal	Normal	ARMED	Warning:GECERSIZ BICIM	0	29	0	47	31	0	35	25	36
0	2023-03-07 13:28:00.457000000	5	45	2	5	1000	31	Normal	Normal	Normal	ARMED	Warning:GECERSIZ BICIM	0	29	0	47	31	0	35	25	36
0	2023-03-07 13:48:00.750000000	1	49	3	0	1600	31	Normal	Normal	Normal	ARMED	Warning:GECERSIZ BICIM	0	29	0	47	31	0	35	25	36
0	2023-03-07 14:18:00.010000000	3	47	69	1	1000	31	Normal	Normal	Normal	ARMED	Warning:GECERSIZ BICIM	0	29	0	47	31	0	35	25	36
0	2023-03-07 15:18:00.027000000	0	63	3	0	1000	31	Normal	Normal	Normal	ARMED	Warning:GECERSIZ BICIM	0	29	0	47	31	0	35	25	36
0	2023-03-07 15:38:00.623000000	14	62	3	0	1600	31	Normal	Normal	Normal	ARMED	Warning:GECERSIZ BICIM	0	29	0	47	31	0	35	25	36
0	2023-03-07 15:58:00.580000000	9	36	2	23	1200	31	Normal	Normal	Normal	ARMED	Warning:GECERSIZ BICIM	0	29	0	47	31	0	35	25	36
0	2023-03-07 16:18:00.007000000	2	35	2	16	1200	31	Normal	Normal	Normal	ARMED	Warning:GECERSIZ BICIM	0	29	0	47	31	0	35	25	36
0	2023-03-07 16:20:00.597000000	2	48	4	5	1200	31	Normal	Normal	Normal	ARMED	Warning:GECERSIZ BICIM	0	29	0	47	31	0	35	25	36
0	2023-03-07 16:28:01.047000000	1	56	1	0	1000	31	Normal	Normal	Normal	ARMED	Warning:GECERSIZ BICIM	0	29	0	47	31	0	35	25	36
0	2023-03-07 16:30:00.310000000	4	57	2	1	1000	31	Normal	Normal	Normal	ARMED	Warning:GECERSIZ BICIM	0	29	0	47	31	0	35	25	36
0	2023-03-07 16:32:00.017000000	2	45	2	1	1000	31	Normal	Normal	Normal	ARMED	Warning:GECERSIZ BICIM	0	29	0	47	31	0	35	25	36
0	2023-03-07 16:34:00.287000000	16	39	2	12	750	31	Normal	Normal	Normal	ARMED	Warning:GECERSIZ BICIM	0	29	0	47	31	0	35	25	36
0	2023-03-07 16:38:00.257000000	7	35	1	4	1200	31	Normal	Normal	Normal	ARMED	Warning:GECERSIZ BICIM	0	29	0	47	31	0	35	25	36
0	2023-03-07 16:40:00.377000000	6	47	4	15	1200	31	Normal	Normal	Normal	ARMED	Warning:GECERSIZ BICIM	0	29	0	47	31	0	35	25	36
0	2023-03-07 16:42:01.380000000	4	43	5	6	1200	31	Normal	Normal	Normal	ARMED	Warning:GECERSIZ BICIM	0	29	0	47	31	0	35	25	36
0	2023-03-07 16:48:00.017000000												0	29	0	47	31	0	35	25	36
0	2023-03-07 16:52:00.050000000	12	60	2	0	1000	31	Normal	Normal	Normal	ARMED	Warning:GECERSIZ BICIM	0	29	0	47	31	0	35	25	36
0	2023-03-07 16:56:00.267000000	1	55	12	24	750	32	Normal	Normal	Normal	ARMED	Warning:GECERSIZ BICIM	0	29	0	47	31	0	35	25	36
0	2023-03-07 16:58:00.810000000	2	54	2	0	500	31	Normal	Normal	Normal	ARMED	Warning:GECERSIZ BICIM	0	29	0	47	31	0	35	25	36
0	2023-03-07 17:00:00.480000000	11	59	3	17	1200	31	Normal	Normal	Normal	ARMED	Warning:GECERSIZ BICIM	0	29	0	47	31	0	35	25	36
0	2023-03-07 17:02:00.283000000	1	50	3	1	1200	31	Normal	Normal	Normal	ARMED	Warning:GECERSIZ BICIM	0	29	0	47	31	0	35	25	36
0	2023-03-07 17:04:00.450000000	4	46	2	4	1200	31	Normal	Normal	Normal	ARMED	Warning:GECERSIZ BICIM	0	29	0	47	31	0	35	25	36
0	2023-03-07 17:08:00.017000000	2	54	2	0	1600	31	Normal	Normal	Normal	ARMED	Warning:GECERSIZ BICIM	0	29	0	47	31	0	35	25	36
0	2023-03-07 17:12:00.017000000	2	58	3	5	1000	31	Normal	Normal	Normal	ARMED	Warning:GECERSIZ BICIM	0	29	0	47	31	0	35	25	36
0	2023-03-07 13:14:00.610000000	7	55	1	0	500	31	Normal	Normal	Normal	ARMED	Warning:GECERSIZ BICIM	0	29	0	47	31	0	35	25	36
0	2023-03-07 13:20:00.583000000												0	29	0	47	31	0	35	25	36
0	2023-03-07 13:34:00.753000000	3	48	1	6	560	30	Normal	Normal	Normal	ARMED	Warning:GECERSIZ BICIM	0	29	0	47	31	0	35	25	36
0	2023-03-07 13:50:00.450000000	1	58	2	0	1000	31	Normal	Normal	Normal	ARMED	Warning:GECERSIZ BICIM	0	29	0	47	31	0	35	25	36
0	2023-03-07 13:54:00.020000000	4	43	2	4	1000	31	Normal	Normal	Normal	ARMED	Warning:GECERSIZ BICIM	0	29	0	47	31	0	35	25	36
0	2023-03-07 14:02:00.013000000	3	47	0	2	1200	31	Normal	Normal	Normal	ARMED	Warning:GECERSIZ BICIM	0	29	0	47	31	0	35	25	36
0	2023-03-07 14:10:00.327000000	3	48	17	12	1600	31	Normal	Normal	Normal	ARMED	Warning:GECERSIZ BICIM	0	29	0	47	31	0	35	25	36
0	2023-03-07 14:14:00.667000000	3	46	2	0	1000	31	Normal	Normal	Normal	ARMED	Warning:GECERSIZ BICIM	0	29	0	47	31	0	35	25	36
0	2023-03-07 14:30:00.020000000	7	56	1	1	7	31	Normal	Normal	Normal	ARMED	Warning:GECERSIZ BICIM	0	29	0	47	31	0	35	25	36
0	2023-03-07 14:34:00.557000000	2	57	2	0	1000	31	Normal	Normal	Normal	ARMED	Warning:GECERSIZ BICIM	0	29	0	47	31	0	35	25	36
0	2023-03-07 14:54:00.633000000	2	48	17	12	1600	31	Normal	Normal	Normal	ARMED	Warning:GECERSIZ BICIM	0	29	0	47	31	0	35	25	36
0	2023-03-07 15:06:00.017000000	0	54	3	0	0	31	Normal	Normal	Normal	ARMED	Warning:GECERSIZ BICIM	0	29	0	47	31	0	35	25	36
0	2023-03-07 15:10:00.520000000	16	41	1	13	1200	31	Normal	Normal	Normal	ARMED	Warning:GECERSIZ BICIM	0	29	0	47	31	0	35	25	36
0	2023-03-07 15:14:00.620000000	2	49	18	13	1600	31	Normal	Normal	Normal	ARMED	Warning:GECERSIZ BICIM	0	29	0	47	31	0	35	25	36
0	2023-03-07 15:26:00.483000000												0	29	0	47	31	0	35	25	36
0	2023-03-07 15:30:00.463000000	1	49	4	0	0	31	Normal	Normal	Normal	ARMED	Warning:GECERSIZ BICIM	0	29	0	47	31	0	35	25	36
0	2023-03-07 15:34:00.777000000	2	56	3	2	1200	31	Normal	Normal	Normal	ARMED	Warning:GECERSIZ BICIM	0	29	0	47	31	0	35	25	36
0	2023-03-07 15:46:00.010000000	0	52	2	0	1000	31	Normal	Normal	Normal	ARMED	Warning:GECERSIZ BICIM	0	29	0	47	31	0	35	25	36
0	2023-03-07 15:50:00.273000000	1	51	1	0	750	31	Normal	Normal	Normal	ARMED	Warning:GECERSIZ BICIM	0	29	0	47	31	0	35	25	36
0	2023-03-07 15:54:00.020000000	1	46	2	0	1200	31	Normal	Normal	Normal	ARMED	Warning:GECERSIZ BICIM	0	29	0	47	31	0	35	25	36
0	2023-03-07 16:16:00.307000000	2	46	2	13	1200	31	Normal	Normal	Normal	ARMED	Warning:GECERSIZ BICIM	0	29	0	47	31	0	35	25	36
0	2023-03-07 16:36:00.017000000	2	51	3	0	500	31	Normal	Normal	Normal	ARMED	Warning:GECERSIZ BICIM	0	29	0	47	31	0	35	25	36
0	2023-03-07 16:46:00.460000000												0	29	0	47	31	0	35	25	36
0	2023-03-07 17:06:00.483000000	3	56	1	0	1200	31	Normal	Normal	Normal	ARMED	Warning:GECERSIZ BICIM	0	29	0	47	31	0	35	25	36
0	2023-03-07 17:16:00.487000000	3	56	2	0	1000	31	Normal	Normal	Normal	ARMED	Warning:GECERSIZ BICIM	0	29	0	47	31	0	35	25	36
0	2023-03-07 17:18:00.007000000	3	55	2	0	560	31	Normal	Normal	Normal	ARMED	Warning:GECERSIZ BICIM	0	29	0	47	31	0	35	25	36
0	2023-03-07 17:22:00.003000000	4	51	101	0	1200	31	Normal	Normal	Normal	ARMED	Warning:GECERSIZ BICIM	0	29	0	47	31	0	35	25	36
0	2023-03-07 17:24:00.907000000												0	29	0	47	31	0	35	25	36
0	2023-03-07 17:26:00.013000000												0	29	0	47	31	0	35	25	36
0	2023-03-07 17:32:00.013000000	2	49	4	0	1600	31	Normal	Normal	Normal	ARMED	Warning:GECERSIZ BICIM	0	29	0	47	31	0	35	25	36
0	2023-03-07 17:36:00.037000000	8	44	2	2	1000	31	Normal	Normal	Normal	ARMED	Warning:GECERSIZ BICIM	0	29	0	47	31	0	35	25	36
0	2023-03-07 17:38:00.017000000	0	54	60	2	1000	31	Normal	Normal	Normal	ARMED	Warning:GECERSIZ BICIM	0	29	0	47	31	0	35	25	36
0	2023-03-07 17:42:00.333000000	2	55	2	0	500	32	Normal	Normal	Normal	ARMED	Warning:GECERSIZ BICIM	0	29	0	47	31	0	35	25	36
0	2023-03-07 13:18:00.513000000	5	46	4	4	1200	31	Normal	Normal	Normal	ARMED	Warning:GECERSIZ BICIM	0	29	0	47	31	0	35	25	36
0	2023-03-07 13:38:00.003000000	4	54	3	5	1200	31	Normal	Normal	Normal	ARMED	Warning:GECERSIZ BICIM	0	29	0	47	31	0	35	25	36
0	2023-03-07 13:58:00.327000000	2	56	3	0	500	31	Normal	Normal	Normal	ARMED	Warning:GECERSIZ BICIM	0	29	0	47	31	0	35	25	36
0	2023-03-07 14:24:00.007000000												0	29	0	47	31	0	35	25	36
0	2023-03-07 14:44:00.087000000	1	54	116	0	0	31	Normal	Normal	Normal	ARMED	Warning:GECERSIZ BICIM	0	29	0	47	31	0	35	25	36
0	2023-03-07 15:04:00.263000000	3	53	1	0	500	32	Normal	Normal	Normal	ARMED	Warning:GECERSIZ BICIM	0	29	0	47	31	0	35	25	36
0	2023-03-07 15:24:00.333000000	2	44	2	0	0	31	Normal	Normal	Normal	ARMED	Warning:GECERSIZ BICIM	0	29	0	47	31	0	35	25	36
0	2023-03-07 15:44:00.773000000	0	48	2	0	1000	31	Normal	Normal	Normal	ARMED	Warning:GECERSIZ BICIM	0	29	0	47	31	0	35	25	36
0	2023-03-07 16:04:00.440000000												0	29	0	47	31	0	35	25	36
0	2023-03-07 16:24:00.970000000												0	29	0	47	31	0	35	25	36
0	2023-03-07 16:44:00.500000000	1	51	25	21	1600	31	Normal	Normal	Normal	ARMED	Warning:GECERSIZ BICIM	0	29	0	47	31	0	35	25	36
0	2023-03-07 16:54:00.720000000	3	56	2	5	1000	31	Normal	Normal	Normal	ARMED	Warning:GECERSIZ BICIM	0	29	0	47	31	0	35	25	36
0	2023-03-07 17:14:00.010000000	5	45	3	0	1000	31	Normal	Normal	Normal	ARMED	Warning:GECERSIZ BICIM	0	29	0	47	31	0	35	25	36
0	2023-03-07 17:34:00.340000000	0	45	2	1	1000	31	Normal	Normal	Normal	ARMED	Warning:GECERSIZ BICIM	0	29	0	47	31	0	35	25	36
0	2023-03-07 17:44:00.013000000	0	54	3	0	0	31	Normal	Normal	Normal	ARMED	Warning:GECERSIZ BICIM	0	29	0	47	31	0	35	25	36
0	2023-03-07 17:46:00.253000000	3	51	4	0	1200	31	Normal	Normal	Normal	ARMED	Warning:GECERSIZ BICIM	0	29	0	47	31	0	35	25	36
0	2023-03-07 17:52:00.603000000	3	50	1	0	0	31	Normal	Normal	Normal	ARMED	Warning:GECERSIZ BICIM	0	29	0	47	31	0	35	25	36
0	2023-03-07 17:54:00.350000000	1	53	15	12	1600	31	Normal	Normal	Normal	ARMED	Warning:GECERSIZ BICIM	0	29	0	47	31	0	35	25	36
0	2023-03-07 17:58:00.013000000	7	60	2	0	1000	31	Normal	Normal	Normal	ARMED	Warning:GECERSIZ BICIM	0	29	0	47	31	0	35	25	36
0	2023-03-07 18:04:00.037000000	0	53	1	0	0	31	Normal	Normal	Normal	ARMED	Warning:GECERSIZ BICIM	0	29	0	47	31	0	35	25	36
0	2023-03-07 18:06:00.013000000	8	49	3	0	500	32	Normal	Normal	Normal	ARMED	Warning:GECERSIZ BICIM	0	29	0	47	31	0	35	25	36
0	2023-03-07 18:12:00.013000000												0	29	0	47	31	0	35	25	36
0	2023-03-07 18:16:00.017000000	2	50	17	12	1600	31	Normal	Normal	Normal	ARMED	Warning:GECERSIZ BICIM	0	29	0	47	31	0	35	25	36
0	2023-03-07 18:18:00.453000000												0	29	0	47	31	0	35	25	36
0	2023-03-07 18:24:00.337000000	4	44	2	0	1000	31	Normal	Normal	Normal	ARMED	Warning:GECERSIZ BICIM	0	29	0	47	31	0	35	25	36
0	2023-03-07 18:26:00.020000000	2	49	2	16	560	31	Normal	Normal	Normal	ARMED	Warning:GECERSIZ BICIM	0	29	0	47	31	0	35	25	36
0	2023-03-07 18:36:00.010000000	7	45	6	0	1200	31	Normal	Normal	Normal	ARMED	Warning:GECERSIZ BICIM	0	29	0	47	31	0	35	25	36
0	2023-03-07 18:38:00.010000000	2	48	4	5	1600	31	Normal	Normal	Normal	ARMED	Warning:GECERSIZ BICIM	0	29	0	47	31	0	35	25	36
0	2023-03-07 18:42:00.627000000	8	63	2	0	1000	31	Normal	Normal	Normal	ARMED	Warning:GECERSIZ BICIM	0	29	0	47	31	0	35	25	36
0	2023-03-07 18:44:00.247000000	3	50	2	0	1000	31	Normal	Normal	Normal	ARMED	Warning:GECERSIZ BICIM	0	29	0	47	31	0	35	25	36
0	2023-03-07 18:46:00.417000000	5	60	2	0	1000	31	Normal	Normal	Normal	ARMED	Warning:GECERSIZ BICIM	0	29	0	47	31	0	35	25	36
0	2023-03-07 18:54:00.980000000	1	58	2	0	0	30	Normal	Normal	Normal	ARMED	Warning:GECERSIZ BICIM	0	29	0	47	31	0	35	25	36
0	2023-03-07 18:56:00.013000000												0	29	0	47	31	0	35	25	36
0	2023-03-07 18:58:00.347000000	1	58	2	0	0	30	Normal	Normal	Normal	ARMED	Warning:GECERSIZ BICIM	0	29	0	47	31	0	35	25	36
0	2023-03-07 13:24:00.520000000	2	49	2	0	1600	31	Normal	Normal	Normal	ARMED	Warning:GECERSIZ BICIM	0	29	0	47	31	0	35	25	36
0	2023-03-07 13:44:00.013000000	7	46	1	0	1200	31	Normal	Normal	Normal	ARMED	Warning:GECERSIZ BICIM	0	29	0	47	31	0	35	25	36
0	2023-03-07 14:16:00.030000000	3	60	2	0	1000	31	Normal	Normal	Normal	ARMED	Warning:GECERSIZ BICIM	0	29	0	47	31	0	35	25	36
0	2023-03-07 14:36:00.427000000												0	29	0	47	31	0	35	25	36
0	2023-03-07 14:56:00.307000000	3	57	1	0	1000	31	Normal	Normal	Normal	ARMED	Warning:GECERSIZ BICIM	0	29	0	47	31	0	35	25	36
0	2023-03-07 15:16:00.017000000	1	49	15	10	1600	31	Normal	Normal	Normal	ARMED	Warning:GECERSIZ BICIM	0	29	0	47	31	0	35	25	36
0	2023-03-07 18:02:00.017000000	3	56	2	0	1000	31	Normal	Normal	Normal	ARMED	Warning:GECERSIZ BICIM	0	29	0	47	31	0	35	25	36
0	2023-03-07 18:22:00.013000000	4	62	2	1	1000	31	Normal	Normal	Normal	ARMED	Warning:GECERSIZ BICIM	0	29	0	47	31	0	35	25	36
0	2023-03-07 18:32:01.077000000	4	46	3	2	1200	31	Normal	Normal	Normal	ARMED	Warning:GECERSIZ BICIM	0	29	0	47	31	0	35	25	36
0	2023-03-07 18:52:00.343000000	1	58	2	0	0	31	Normal	Normal	Normal	ARMED	Warning:GECERSIZ BICIM	0	29	0	47	31	0	35	25	36
0	2023-03-07 19:02:00.557000000												0	29	0	47	31	0	35	25	36
0	2023-03-07 19:06:00.553000000	3	52	3	1	1200	30	Normal	Normal	Normal	ARMED	Warning:GECERSIZ BICIM	0	29	0	47	31	0	35	25	36
0	2023-03-07 19:12:00.017000000	1	56	18	12	1600	31	Normal	Normal	Normal	ARMED	Warning:GECERSIZ BICIM	0	29	0	47	31	0	35	25	36
0	2023-03-07 19:16:00.533000000	2	45	63	1	1600	31	Normal	Normal	Normal	ARMED	Normal	0	29	0	47	31	0	35	25	36
0	2023-03-07 19:18:00.017000000	3	61	2	0	1000	31	Normal	Normal	Normal	ARMED	Normal	0	29	0	47	31	0	35	25	36
0	2023-03-07 19:26:00.020000000	1	54	3	0	500	31	Normal	Normal	Normal	ARMED	Normal	0	29	0	47	31	0	35	25	36
0	2023-03-07 19:32:00.017000000	2	46	1	0	1200	31	Normal	Normal	Normal	ARMED	Normal	0	29	0	47	31	0	35	25	36
0	2023-03-07 19:34:00.037000000	2	49	15	13	1600	31	Normal	Normal	Normal	ARMED	Normal	0	29	0	47	31	0	35	25	36
0	2023-03-07 19:38:00.360000000	108	24	0	0	1000	31	Normal	Normal	Normal	ARMED	Normal	0	29	0	47	31	0	35	25	36
0	2023-03-07 19:46:00.500000000	2	50	1	0	500	32	Normal	Normal	Normal	ARMED	Normal	0	29	0	47	31	0	35	25	36
0	2023-03-07 19:54:00.383000000	3	56	1	0	1200	31	Normal	Normal	Normal	ARMED	Normal	0	29	0	47	31	0	35	25	36
0	2023-03-07 19:58:00.013000000	2	49	11	0	1600	31	Normal	Normal	Normal	ARMED	Normal	0	29	0	47	31	0	35	25	36
0	2023-03-07 20:02:00.017000000	6	53	4	4	1000	31	Normal	Normal	Normal	ARMED	Normal	0	29	0	47	31	0	35	25	36
0	2023-03-07 20:06:00.457000000	2	49	193	0	0	31	Normal	Normal	Normal	ARMED	Normal	0	29	0	47	31	0	35	25	36
0	2023-03-07 20:14:00.017000000	3	59	7	0	1200	31	Normal	Normal	Normal	ARMED	Normal	0	29	0	47	31	0	35	25	36
0	2023-03-07 20:18:00.020000000	1	49	2	0	1600	31	Normal	Normal	Normal	ARMED	Normal	0	29	0	47	31	0	35	25	36
0	2023-03-07 20:22:00.327000000	8	63	2	0	1000	31	Normal	Normal	Normal	ARMED	Normal	0	29	0	47	31	0	35	25	36
0	2023-03-07 20:26:00.457000000	6	52	2	5	1000	31	Normal	Normal	Normal	ARMED	Normal	0	29	0	47	31	0	35	25	36
0	2023-03-07 20:34:00.370000000	1	49	2	0	1000	30	Normal	Normal	Normal	ARMED	Normal	0	29	0	47	31	0	35	25	36
0	2023-03-07 20:36:00.363000000	1	58	2	0	1000	30	Normal	Normal	Normal	ARMED	Normal	0	29	0	47	31	0	35	25	36
0	2023-03-07 20:46:00.377000000	2	62	2	0	1200	31	Normal	Normal	Normal	ARMED	Normal	0	29	0	47	31	0	35	25	36
0	2023-03-07 20:54:00.017000000	4	40	2	1	1000	31	Normal	Normal	Normal	ARMED	Normal	0	29	0	47	31	0	35	25	36
0	2023-03-07 20:56:00.243000000	9	49	1	8	1000	31	Normal	Normal	Normal	ARMED	Normal	0	29	0	47	31	0	35	25	36
0	2023-03-07 21:06:00.017000000												0	29	0	47	31	0	35	25	36
0	2023-03-07 21:12:00.583000000	2	53	1	2	1600	31	Normal	Normal	Normal	ARMED	Normal	0	29	0	47	31	0	35	25	36
0	2023-03-07 15:56:00.520000000	4	50	2	16	1200	31	Normal	Normal	Normal	ARMED	Warning:GECERSIZ BICIM	0	29	0	47	31	0	35	25	36
0	2023-03-07 16:06:00.730000000	2	56	2	0	1000	31	Normal	Normal	Normal	ARMED	Warning:GECERSIZ BICIM	0	29	0	47	31	0	35	25	36
0	2023-03-07 16:26:00.033000000	2	48	6	0	1600	31	Normal	Normal	Normal	ARMED	Warning:GECERSIZ BICIM	0	29	0	47	31	0	35	25	36
0	2023-03-07 16:50:00.583000000	7	52	4	5	1000	31	Normal	Normal	Normal	ARMED	Warning:GECERSIZ BICIM	0	29	0	47	31	0	35	25	36
0	2023-03-07 17:10:00.437000000	1	49	18	6	1600	31	Normal	Normal	Normal	ARMED	Warning:GECERSIZ BICIM	0	29	0	47	31	0	35	25	36
0	2023-03-07 17:30:00.277000000	2	49	0	0	1600	31	Normal	Normal	Normal	ARMED	Warning:GECERSIZ BICIM	0	29	0	47	31	0	35	25	36
0	2023-03-07 17:50:00.673000000	2	51	13	20	1200	31	Normal	Normal	Normal	ARMED	Warning:GECERSIZ BICIM	0	29	0	47	31	0	35	25	36
0	2023-03-07 18:10:00.317000000	5	46	0	0	1200	31	Normal	Normal	Normal	ARMED	Warning:GECERSIZ BICIM	0	29	0	47	31	0	35	25	36
0	2023-03-07 18:30:00.017000000	1	53	3	0	0	31	Normal	Normal	Normal	ARMED	Warning:GECERSIZ BICIM	0	29	0	47	31	0	35	25	36
0	2023-03-07 18:50:00.587000000	9	53	2	0	500	32	Normal	Normal	Normal	ARMED	Warning:GECERSIZ BICIM	0	29	0	47	31	0	35	25	36
0	2023-03-07 19:10:00.013000000	2	50	121	0	1600	31	Normal	Normal	Normal	ARMED	Warning:GECERSIZ BICIM	0	29	0	47	31	0	35	25	36
0	2023-03-07 19:36:00.047000000	2	50	18	12	1600	31	Normal	Normal	Normal	ARMED	Normal	0	29	0	47	31	0	35	25	36
0	2023-03-07 19:56:00.017000000	2	49	16	0	1600	31	Normal	Normal	Normal	ARMED	Normal	0	29	0	47	31	0	35	25	36
0	2023-03-07 20:16:00.593000000	10	43	12	12	1200	31	Normal	Normal	Normal	ARMED	Normal	0	29	0	47	31	0	35	25	36
0	2023-03-07 20:42:00.040000000												0	29	0	47	31	0	35	25	36
0	2023-03-07 21:02:00.600000000	1	55	2	0	500	31	Normal	Normal	Normal	ARMED	Normal	0	29	0	47	31	0	35	25	36
0	2023-03-07 21:14:00.483000000	2	55	17	13	1600	31	Normal	Normal	Normal	ARMED	Normal	0	29	0	47	31	0	35	25	36
0	2023-03-07 21:16:00.027000000	5	46	2	1	1000	31	Normal	Normal	Normal	ARMED	Normal	0	29	0	47	31	0	35	25	36
0	2023-03-07 21:22:00.713000000	1	53	2	0	750	31	Normal	Normal	Normal	ARMED	Normal	0	29	0	47	31	0	35	25	36
0	2023-03-07 21:26:00.520000000	2	41	6	9	1200	31	Normal	Normal	Normal	ARMED	Normal	0	29	0	47	31	0	35	25	36
0	2023-03-07 21:32:00.003000000	0	49	23	19	1600	31	Normal	Normal	Normal	ARMED	Normal	0	29	0	47	31	0	35	25	36
0	2023-03-07 21:34:00.370000000	2	54	17	12	1600	31	Normal	Normal	Normal	ARMED	Normal	0	29	0	47	31	0	35	25	36
0	2023-03-07 21:36:00.053000000	136	103	2	0	1600	31	Normal	Normal	Normal	ARMED	Normal	0	29	0	47	31	0	35	25	36
0	2023-03-07 21:42:00.010000000	7	51	3	5	1000	31	Normal	Normal	Normal	ARMED	Normal	0	29	0	47	31	0	35	25	36
0	2023-03-07 21:46:00.453000000	5	53	2	0	500	31	Normal	Normal	Normal	ARMED	Normal	0	29	0	47	31	0	35	25	36
0	2023-03-07 21:52:00.020000000	2	57	4	4	1200	31	Normal	Normal	Normal	ARMED	Normal	0	29	0	47	31	0	35	25	36
0	2023-03-07 21:54:00.617000000	1	54	13	4	1600	31	Normal	Normal	Normal	ARMED	Normal	0	29	0	47	31	0	35	25	36
0	2023-03-07 21:56:00.017000000	1	50	3	0	1600	31	Normal	Normal	Normal	ARMED	Normal	0	29	0	47	31	0	35	25	36
0	2023-03-07 22:02:00.023000000												0	29	0	47	31	0	35	25	36
0	2023-03-07 22:06:00.797000000	1	54	3	0	750	32	Normal	Normal	Normal	ARMED	Normal	0	29	0	47	31	0	35	25	36
0	2023-03-07 22:12:00.247000000	3	45	1	5	1200	31	Normal	Normal	Normal	ARMED	Normal	0	29	0	47	31	0	35	25	36
0	2023-03-07 22:14:00.350000000	2	53	1	1	1200	31	Normal	Normal	Normal	ARMED	Normal	0	29	0	47	31	0	35	25	36
0	2023-03-07 22:16:00.013000000	1	51	3	1	1600	31	Normal	Normal	Normal	ARMED	Normal	0	29	0	47	31	0	35	25	36
0	2023-03-07 22:22:00.800000000	1	65	2	0	1000	31	Normal	Normal	Normal	ARMED	Normal	0	29	0	47	31	0	35	25	36
0	2023-03-07 22:26:00.383000000	1	49	0	4	1000	31	Normal	Normal	Normal	ARMED	Normal	0	29	0	47	31	0	35	25	36
0	2023-03-07 16:22:00.353000000	3	45	3	0	1600	31	Normal	Normal	Normal	ARMED	Warning:GECERSIZ BICIM	0	29	0	47	31	0	35	25	36
0	2023-03-07 22:32:00.027000000	3	59	0	2	1200	31	Normal	Normal	Normal	ARMED	Normal	0	29	0	47	31	0	35	25	36
0	2023-03-07 22:34:00.590000000	15	54	1	0	3	31	Normal	Normal	Normal	ARMED	Normal	0	29	0	47	31	0	35	25	36
0	2023-03-07 22:42:00.500000000	8	57	2	0	1000	31	Normal	Normal	Normal	ARMED	Normal	0	29	0	47	31	0	35	25	36
0	2023-03-07 22:46:00.717000000	1	49	2	1	1000	31	Normal	Normal	Normal	ARMED	Normal	0	29	0	47	31	0	35	25	36
0	2023-03-07 22:52:00.010000000	1	54	3	0	500	31	Normal	Normal	Normal	ARMED	Normal	0	29	0	47	31	0	35	25	36
0	2023-03-07 22:54:00.013000000	0	47	1	4	1200	31	Normal	Normal	Normal	ARMED	Normal	0	29	0	47	31	0	35	25	36
0	2023-03-07 23:02:00.337000000	2	49	18	13	1600	31	Normal	Normal	Normal	ARMED	Normal	0	29	0	47	31	0	35	25	36
0	2023-03-07 23:06:00.497000000	4	44	5	4	1000	31	Normal	Normal	Normal	ARMED	Normal	0	29	0	47	31	0	35	25	36
0	2023-03-07 23:12:00.573000000	10	54	2	0	500	32	Normal	Normal	Normal	ARMED	Normal	0	29	0	47	31	0	35	25	36
0	2023-03-07 23:14:00.423000000	4	53	3	0	0	31	Normal	Normal	Normal	ARMED	Normal	0	29	0	47	31	0	35	25	36
0	2023-03-07 23:22:00.430000000	2	49	17	12	1600	31	Normal	Normal	Normal	ARMED	Normal	0	29	0	47	31	0	35	25	36
0	2023-03-07 23:26:00.473000000	1	56	2	4	1000	31	Normal	Normal	Normal	ARMED	Normal	0	29	0	47	31	0	35	25	36
0	2023-03-07 23:32:00.007000000	0	50	12	4	0	31	Normal	Normal	Normal	ARMED	Normal	0	29	0	47	31	0	35	25	36
0	2023-03-07 23:34:00.003000000												0	29	0	47	31	0	35	25	36
0	2023-03-07 23:42:01.087000000	2	57	0	1	1200	31	Normal	Normal	Normal	ARMED	Normal	0	29	0	47	31	0	35	25	36
0	2023-03-07 23:46:00.613000000	2	49	17	10	1600	31	Normal	Normal	Normal	ARMED	Normal	0	29	0	47	31	0	35	25	36
0	2023-03-07 23:52:00.020000000	2	50	2	0	1000	31	Normal	Normal	Normal	ARMED	Normal	0	29	0	47	31	0	35	25	36
0	2023-03-07 23:54:00.023000000	2	55	1	0	0	31	Normal	Normal	Normal	ARMED	Normal	0	29	0	47	31	0	35	25	36
0	2023-03-08 00:02:00.280000000												0	29	0	47	31	0	35	25	36
0	2023-03-08 00:06:00.020000000	3	57	3	0	1200	31	Normal	Normal	Normal	ARMED	Normal	0	29	0	47	31	0	35	25	36
0	2023-03-08 00:12:00.013000000	3	45	3	0	1200	30	Normal	Normal	Normal	ARMED	Normal	0	29	0	47	31	0	35	25	36
0	2023-03-08 00:14:00.933000000	3	57	3	0	1200	30	Normal	Normal	Normal	ARMED	Normal	0	29	0	47	31	0	35	25	36
0	2023-03-08 00:22:00.407000000	3	48	17	12	1600	31	Normal	Normal	Normal	ARMED	Normal	0	29	0	47	31	0	35	25	36
0	2023-03-08 00:26:00.020000000	4	49	2	1	1000	31	Normal	Normal	Normal	ARMED	Normal	0	29	0	47	31	0	35	25	36
0	2023-03-08 00:32:00.017000000	4	51	3	0	500	31	Normal	Normal	Normal	ARMED	Normal	0	29	0	47	31	0	35	25	36
0	2023-03-08 00:34:00.017000000	1	52	3	0	0	31	Normal	Normal	Normal	ARMED	Normal	0	29	0	47	31	0	35	25	36
0	2023-03-08 00:42:00.643000000	1	51	19	13	1600	31	Normal	Normal	Normal	ARMED	Normal	0	29	0	47	31	0	35	25	36
0	2023-03-08 00:46:00.303000000	1	56	2	0	1000	31	Normal	Normal	Normal	ARMED	Normal	0	29	0	47	31	0	35	25	36
0	2023-03-08 00:52:00.523000000												0	29	0	47	31	0	35	25	36
0	2023-03-08 00:54:01.043000000	10	56	1	0	500	32	Normal	Normal	Normal	ARMED	Normal	0	29	0	47	31	0	35	25	36
0	2023-03-08 01:02:00.013000000	28	54	1	0	1200	31	Normal	Normal	Normal	ARMED	Normal	0	29	0	47	31	0	35	25	36
0	2023-03-08 01:06:00.010000000	1	48	2	1	1600	31	Normal	Normal	Normal	ARMED	Normal	0	29	0	47	31	0	35	25	36
0	2023-03-08 01:12:00.823000000	0	41	2	0	1000	31	Normal	Normal	Normal	ARMED	Normal	0	29	0	47	31	0	35	25	36
0	2023-03-08 01:14:00.520000000	2	49	5	0	560	31	Normal	Normal	Normal	ARMED	Normal	0	29	0	47	31	0	35	25	36
0	2023-03-08 01:22:00.017000000	8	49	2	1	1200	31	Normal	Normal	Normal	ARMED	Normal	0	29	0	47	31	0	35	25	36
0	2023-03-08 01:26:00.017000000	1	48	2	0	1600	31	Normal	Normal	Normal	ARMED	Normal	0	29	0	47	31	0	35	25	36
0	2023-03-07 17:20:00.047000000	6	53	2	0	500	32	Normal	Normal	Normal	ARMED	Warning:GECERSIZ BICIM	0	29	0	47	31	0	35	25	36
0	2023-03-07 17:28:00.363000000	2	58	0	0	1200	31	Normal	Normal	Normal	ARMED	Warning:GECERSIZ BICIM	0	29	0	47	31	0	35	25	36
0	2023-03-07 17:40:00.247000000	2	55	1	0	0	31	Normal	Normal	Normal	ARMED	Warning:GECERSIZ BICIM	0	29	0	47	31	0	35	25	36
0	2023-03-07 17:48:00.023000000												0	29	0	47	31	0	35	25	36
0	2023-03-07 18:00:00.020000000	4	43	2	5	1000	31	Normal	Normal	Normal	ARMED	Warning:GECERSIZ BICIM	0	29	0	47	31	0	35	25	36
0	2023-03-07 18:08:00.020000000	2	54	3	0	0	31	Normal	Normal	Normal	ARMED	Warning:GECERSIZ BICIM	0	29	0	47	31	0	35	25	36
0	2023-03-07 18:20:00.873000000	2	57	2	0	1000	31	Normal	Normal	Normal	ARMED	Warning:GECERSIZ BICIM	0	29	0	47	31	0	35	25	36
0	2023-03-07 18:28:00.550000000	3	48	3	0	500	32	Normal	Normal	Normal	ARMED	Warning:GECERSIZ BICIM	0	29	0	47	31	0	35	25	36
0	2023-03-07 18:40:00.013000000	6	48	18	12	1600	31	Normal	Normal	Normal	ARMED	Warning:GECERSIZ BICIM	0	29	0	47	31	0	35	25	36
0	2023-03-07 18:48:00.450000000	7	47	125	0	982	31	Normal	Normal	Normal	ARMED	Warning:GECERSIZ BICIM	0	29	0	47	31	0	35	25	36
0	2023-03-07 19:00:00.003000000												0	29	0	47	31	0	35	25	36
0	2023-03-07 19:08:00.240000000	3	47	4	0	1200	31	Normal	Normal	Normal	ARMED	Warning:GECERSIZ BICIM	0	29	0	47	31	0	35	25	36
0	2023-03-07 19:20:00.020000000	1	33	2	2	1000	31	Normal	Normal	Normal	ARMED	Normal	0	29	0	47	31	0	35	25	36
0	2023-03-07 19:22:00.697000000	6	47	2	2	1000	31	Normal	Normal	Normal	ARMED	Normal	0	29	0	47	31	0	35	25	36
0	2023-03-07 19:28:00.527000000	5	39	2	0	1200	31	Normal	Normal	Normal	ARMED	Normal	0	29	0	47	31	0	35	25	36
0	2023-03-07 19:30:00.013000000												0	29	0	47	31	0	35	25	36
0	2023-03-07 19:40:00.237000000	10	50	2	5	1000	31	Normal	Normal	Normal	ARMED	Normal	0	29	0	47	31	0	35	25	36
0	2023-03-07 19:48:00.023000000	0	52	1	0	500	31	Normal	Normal	Normal	ARMED	Normal	0	29	0	47	31	0	35	25	36
0	2023-03-07 19:50:00.013000000	3	53	1	0	1200	31	Normal	Normal	Normal	ARMED	Normal	0	29	0	47	31	0	35	25	36
0	2023-03-07 20:00:00.710000000	5	62	1	0	1000	31	Normal	Normal	Normal	ARMED	Normal	0	29	0	47	31	0	35	25	36
0	2023-03-07 20:08:00.380000000	3	61	1	0	500	32	Normal	Normal	Normal	ARMED	Normal	0	29	0	47	31	0	35	25	36
0	2023-03-07 20:20:00.670000000	1	50	3	0	1600	31	Normal	Normal	Normal	ARMED	Normal	0	29	0	47	31	0	35	25	36
0	2023-03-07 20:28:00.017000000	1	51	2	0	1000	31	Normal	Normal	Normal	ARMED	Normal	0	29	0	47	31	0	35	25	36
0	2023-03-07 20:38:00.010000000	2	54	2	0	750	31	Normal	Normal	Normal	ARMED	Normal	0	29	0	47	31	0	35	25	36
0	2023-03-07 20:40:00.030000000	1	55	3	0	500	31	Normal	Normal	Normal	ARMED	Normal	0	29	0	47	31	0	35	25	36
0	2023-03-07 20:48:00.003000000	2	46	4	5	1200	31	Normal	Normal	Normal	ARMED	Normal	0	29	0	47	31	0	35	25	36
0	2023-03-07 20:58:00.447000000	7	53	2	0	1000	31	Normal	Normal	Normal	ARMED	Normal	0	29	0	47	31	0	35	25	36
0	2023-03-07 21:00:00.020000000	1	51	15	24	750	31	Normal	Normal	Normal	ARMED	Normal	0	29	0	47	31	0	35	25	36
0	2023-03-07 21:08:00.337000000												0	29	0	47	31	0	35	25	36
0	2023-03-07 21:18:00.013000000	8	59	2	2	1000	31	Normal	Normal	Normal	ARMED	Normal	0	29	0	47	31	0	35	25	36
0	2023-03-07 21:20:00.027000000	3	66	1	2	1000	31	Normal	Normal	Normal	ARMED	Normal	0	29	0	47	31	0	35	25	36
0	2023-03-07 21:28:00.250000000	4	55	15	0	1200	31	Normal	Normal	Normal	ARMED	Normal	0	29	0	47	31	0	35	25	36
0	2023-03-07 21:40:00.240000000	5	46	1	6	1000	31	Normal	Normal	Normal	ARMED	Normal	0	29	0	47	31	0	35	25	36
0	2023-03-07 21:48:00.013000000	5	49	0	6	1200	31	Normal	Normal	Normal	ARMED	Normal	0	29	0	47	31	0	35	25	36
0	2023-03-07 22:00:00.390000000												0	29	0	47	31	0	35	25	36
0	2023-03-07 22:08:00.473000000	2	53	2	4	500	31	Normal	Normal	Normal	ARMED	Normal	0	29	0	47	31	0	35	25	36
0	2023-03-07 17:56:00.877000000	1	54	3	0	1600	31	Normal	Normal	Normal	ARMED	Warning:GECERSIZ BICIM	0	29	0	47	31	0	35	25	36
0	2023-03-07 19:42:00.630000000	3	45	2	0	1000	31	Normal	Normal	Normal	ARMED	Normal	0	29	0	47	31	0	35	25	36
0	2023-03-07 20:10:00.453000000	2	54	1	0	0	31	Normal	Normal	Normal	ARMED	Normal	0	29	0	47	31	0	35	25	36
0	2023-03-07 20:30:00.870000000	1	51	2	0	1000	30	Normal	Normal	Normal	ARMED	Normal	0	29	0	47	31	0	35	25	36
0	2023-03-07 20:50:00.460000000	0	53	11	12	1600	31	Normal	Normal	Normal	ARMED	Normal	0	29	0	47	31	0	35	25	36
0	2023-03-07 21:10:00.013000000	2	50	3	0	1600	31	Normal	Normal	Normal	ARMED	Normal	0	29	0	47	31	0	35	25	36
0	2023-03-07 21:30:00.013000000	2	44	2	0	1200	31	Normal	Normal	Normal	ARMED	Normal	0	29	0	47	31	0	35	25	36
0	2023-03-07 21:50:00.877000000												0	29	0	47	31	0	35	25	36
0	2023-03-07 22:10:00.373000000	4	57	188	4	1200	31	Normal	Normal	Normal	ARMED	Normal	0	29	0	47	31	0	35	25	36
0	2023-03-07 22:20:00.237000000	2	50	18	6	1600	31	Normal	Normal	Normal	ARMED	Normal	0	29	0	47	31	0	35	25	36
0	2023-03-07 22:28:00.017000000	2	56	3	0	500	32	Normal	Normal	Normal	ARMED	Normal	0	29	0	47	31	0	35	25	36
0	2023-03-07 22:30:00.593000000	1	54	2	0	500	31	Normal	Normal	Normal	ARMED	Normal	0	29	0	47	31	0	35	25	36
0	2023-03-07 22:40:00.013000000	9	112	4	0	1600	31	Normal	Normal	Normal	ARMED	Normal	0	29	0	47	31	0	35	25	36
0	2023-03-07 22:48:00.373000000	2	51	2	2	1000	31	Normal	Normal	Normal	ARMED	Normal	0	29	0	47	31	0	35	25	36
0	2023-03-07 22:50:00.013000000	2	51	3	0	500	32	Normal	Normal	Normal	ARMED	Normal	0	29	0	47	31	0	35	25	36
0	2023-03-07 23:00:00.260000000	2	50	23	19	1600	31	Normal	Normal	Normal	ARMED	Normal	0	29	0	47	31	0	35	25	36
0	2023-03-07 23:08:00.403000000	2	68	0	4	1000	31	Normal	Normal	Normal	ARMED	Normal	0	29	0	47	31	0	35	25	36
0	2023-03-07 23:10:00.013000000	2	50	1	4	2	31	Normal	Normal	Normal	ARMED	Normal	0	29	0	47	31	0	35	25	36
0	2023-03-07 23:20:00.017000000	2	56	3	17	1200	31	Normal	Normal	Normal	ARMED	Normal	0	29	0	47	31	0	35	25	36
0	2023-03-07 23:28:00.313000000												0	29	0	47	31	0	35	25	36
0	2023-03-07 23:30:00.430000000	4	55	2	4	1000	31	Normal	Normal	Normal	ARMED	Normal	0	29	0	47	31	0	35	25	36
0	2023-03-07 23:40:00.550000000	3	52	2	0	1200	31	Normal	Normal	Normal	ARMED	Normal	0	29	0	47	31	0	35	25	36
0	2023-03-07 23:48:00.013000000	6	58	2	0	1000	31	Normal	Normal	Normal	ARMED	Normal	0	29	0	47	31	0	35	25	36
0	2023-03-07 23:50:00.627000000	5	55	2	5	1000	31	Normal	Normal	Normal	ARMED	Normal	0	29	0	47	31	0	35	25	36
0	2023-03-08 00:00:00.357000000	1	50	2	0	0	31	Normal	Normal	Normal	ARMED	Normal	0	29	0	47	31	0	35	25	36
0	2023-03-08 00:08:00.020000000	3	56	3	0	1200	30	Normal	Normal	Normal	ARMED	Normal	0	29	0	47	31	0	35	25	36
0	2023-03-08 00:10:00.507000000	3	52	3	0	1200	30	Normal	Normal	Normal	ARMED	Normal	0	29	0	47	31	0	35	25	36
0	2023-03-08 00:20:00.013000000	1	65	2	0	1600	30	Normal	Normal	Normal	ARMED	Normal	0	29	0	47	31	0	35	25	36
0	2023-03-08 00:28:00.017000000												0	29	0	47	31	0	35	25	36
0	2023-03-08 00:30:00.020000000	6	47	190	0	1000	30	Normal	Normal	Normal	ARMED	Normal	0	29	0	47	31	0	35	25	36
0	8.03.2023 00:40	0	45	3	5	1200	31	Normal	Normal	Normal	ARMED	Normal	0	29	0	47	31	0	35	25	36
0	2023-03-08 00:48:00.010000000												0	29	0	47	31	0	35	25	36
0	2023-03-08 00:50:00.800000000	3	44	2	0	1000	31	Normal	Normal	Normal	ARMED	Normal	0	29	0	47	31	0	35	25	36
0	2023-03-08 01:00:00.010000000	2	57	1	1	1200	31	Normal	Normal	Normal	ARMED	Normal	0	29	0	47	31	0	35	25	36
0	2023-03-08 01:08:00.257000000	3	63	1	0	1000	31	Normal	Normal	Normal	ARMED	Normal	0	29	0	47	31	0	35	25	36
0	2023-03-08 01:10:00.007000000	4	60	2	5	1000	31	Normal	Normal	Normal	ARMED	Normal	0	29	0	47	31	0	35	25	36
0	2023-03-08 01:28:00.013000000												0	29	0	47	31	0	35	25	36
0	2023-03-07 18:14:00.513000000	3	54	3	0	1200	31	Normal	Normal	Normal	ARMED	Warning:GECERSIZ BICIM	0	29	0	47	31	0	35	25	36
0	2023-03-07 18:34:01.173000000	4	56	2	0	1200	31	Normal	Normal	Normal	ARMED	Warning:GECERSIZ BICIM	0	29	0	47	31	0	35	25	36
0	2023-03-07 19:14:00.483000000	2	47	3	0	1600	31	Normal	Normal	Normal	ARMED	Warning:GECERSIZ BICIM	0	29	0	47	31	0	35	25	36
0	2023-03-07 19:52:00.453000000	4	55	200	1	1200	31	Normal	Normal	Normal	ARMED	Normal	0	29	0	47	31	0	35	25	36
0	2023-03-07 20:12:00.010000000	4	45	7	28	1200	31	Normal	Normal	Normal	ARMED	Normal	0	29	0	47	31	0	35	25	36
0	2023-03-07 20:32:00.013000000	1	53	2	0	1000	30	Normal	Normal	Normal	ARMED	Normal	0	29	0	47	31	0	35	25	36
0	2023-03-07 20:52:00.033000000	1	55	14	12	1600	31	Normal	Normal	Normal	ARMED	Normal	0	29	0	47	31	0	35	25	36
0	2023-03-08 01:20:00.037000000	0	46	5	5	1200	31	Normal	Normal	Normal	ARMED	Normal	0	29	0	47	31	0	35	25	36
0	2023-03-08 01:30:00.450000000	2	57	2	1	1000	31	Normal	Normal	Normal	ARMED	Normal	0	29	0	47	31	0	35	25	36
0	2023-03-08 01:40:00.013000000	2	44	5	1	1200	31	Normal	Normal	Normal	ARMED	Normal	0	29	0	47	31	0	35	25	36
0	2023-03-08 01:42:00.013000000	4	44	4	10	1200	31	Normal	Normal	Normal	ARMED	Normal	0	29	0	47	31	0	35	25	36
0	2023-03-08 01:48:00.017000000	1	49	3	2	1600	31	Normal	Normal	Normal	ARMED	Normal	0	29	0	47	31	0	35	25	36
0	2023-03-08 01:50:00.443000000	1	49	19	12	1600	31	Normal	Normal	Normal	ARMED	Normal	0	29	0	47	31	0	35	25	36
0	2023-03-08 02:00:00.013000000	1	56	1	0	500	31	Normal	Normal	Normal	ARMED	Normal	0	29	0	47	31	0	35	25	36
0	2023-03-08 02:02:00.410000000	3	43	0	0	1200	31	Normal	Normal	Normal	ARMED	Normal	0	29	0	47	31	0	35	25	36
0	2023-03-08 02:08:00.243000000	4	62	2	0	1200	31	Normal	Normal	Normal	ARMED	Normal	0	29	0	47	31	0	35	25	36
0	2023-03-08 02:10:00.507000000	1	49	15	8	1600	31	Normal	Normal	Normal	ARMED	Normal	0	29	0	47	31	0	35	25	36
0	2023-03-08 02:12:00.013000000												0	29	0	47	31	0	35	25	36
0	2023-03-08 02:20:00.017000000	1	54	2	2	750	32	Normal	Normal	Normal	ARMED	Normal	0	29	0	47	31	0	35	25	36
0	2023-03-08 02:22:00.013000000												0	29	0	47	31	0	35	25	36
0	2023-03-08 02:28:00.017000000	5	41	1	1	1200	31	Normal	Normal	Normal	ARMED	Normal	0	29	0	47	31	0	35	25	36
0	2023-03-08 02:30:00.383000000	2	50	23	19	1600	31	Normal	Normal	Normal	ARMED	Normal	0	29	0	47	31	0	35	25	36
0	2023-03-08 02:32:00.390000000	1	49	16	10	1600	31	Normal	Normal	Normal	ARMED	Normal	0	29	0	47	31	0	35	25	36
0	2023-03-08 02:42:00.567000000	2	53	2	0	750	32	Normal	Normal	Normal	ARMED	Normal	0	29	0	47	31	0	35	25	36
0	2023-03-08 02:50:00.507000000	7	47	2	1	1200	31	Normal	Normal	Normal	ARMED	Normal	0	29	0	47	31	0	35	25	36
0	2023-03-08 02:52:17.553000000												0	31	0	49	31	0	36	24	40
0	2023-03-08 03:00:00.837000000	7	45	2	6	1000	31	Normal	Normal	Normal	ARMED	Normal	0	31	0	49	31	0	36	24	40
0	2023-03-08 03:02:00.017000000	4	45	1	5	1000	31	Normal	Normal	Normal	ARMED	Normal	0	31	0	49	31	0	36	24	40
0	2023-03-08 03:10:00.460000000	1	42	1	15	1200	31	Normal	Normal	Normal	ARMED	Normal	0	31	0	49	31	0	36	24	40
0	2023-03-08 03:12:00.380000000	2	48	0	0	1200	31	Normal	Normal	Normal	ARMED	Normal	0	31	0	49	31	0	36	24	40
0	2023-03-08 03:20:00.477000000	1	56	2	0	1000	31	Normal	Normal	Normal	ARMED	Normal	0	31	0	49	31	0	36	24	40
0	2023-03-08 03:22:00.017000000	3	43	2	0	1000	31	Normal	Normal	Normal	ARMED	Normal	0	31	0	49	31	0	36	24	40
0	2023-03-08 03:28:00.013000000	1	58	3	0	500	31	Normal	Normal	Normal	ARMED	Normal	0	31	0	49	31	0	36	24	40
0	2023-03-08 03:30:00.137000000	1	48	3	5	1200	31	Normal	Normal	Normal	ARMED	Normal	0	31	0	49	31	0	36	24	40
0	2023-03-08 03:32:01.617000000	1	48	1	12	1200	31	Normal	Normal	Normal	ARMED	Normal	0	31	0	49	31	0	36	24	40
0	2023-03-08 03:40:00.520000000	2	49	6	0	1600	31	Normal	Normal	Normal	ARMED	Normal	0	31	0	49	31	0	36	24	40
0	2023-03-07 19:04:00.373000000	2	51	0	0	1200	30	Normal	Normal	Normal	ARMED	Warning:GECERSIZ BICIM	0	29	0	47	31	0	35	25	36
0	2023-03-07 19:24:00.033000000	1	56	3	0	500	32	Normal	Normal	Normal	ARMED	Normal	0	29	0	47	31	0	35	25	36
0	2023-03-07 19:44:00.010000000	7	53	2	0	1000	31	Normal	Normal	Normal	ARMED	Normal	0	29	0	47	31	0	35	25	36
0	2023-03-07 20:04:00.460000000	8	48	2	5	1000	31	Normal	Normal	Normal	ARMED	Normal	0	29	0	47	31	0	35	25	36
0	2023-03-07 20:24:00.017000000												0	29	0	47	31	0	35	25	36
0	2023-03-07 20:44:00.743000000	2	43	2	2	1200	30	Normal	Normal	Normal	ARMED	Normal	0	29	0	47	31	0	35	25	36
0	2023-03-07 21:04:00.017000000	3	45	0	2	1200	31	Normal	Normal	Normal	ARMED	Normal	0	29	0	47	31	0	35	25	36
0	2023-03-07 21:24:00.013000000	8	53	2	0	500	31	Normal	Normal	Normal	ARMED	Normal	0	29	0	47	31	0	35	25	36
0	2023-03-07 21:44:00.677000000	1	55	16	24	750	32	Normal	Normal	Normal	ARMED	Normal	0	29	0	47	31	0	35	25	36
0	2023-03-07 22:04:00.017000000	2	49	2	0	1000	31	Normal	Normal	Normal	ARMED	Normal	0	29	0	47	31	0	35	25	36
0	2023-03-07 22:24:00.473000000												0	29	0	47	31	0	35	25	36
0	2023-03-07 22:44:00.010000000												0	29	0	47	31	0	35	25	36
0	2023-03-07 23:04:00.627000000												0	29	0	47	31	0	35	25	36
0	2023-03-07 23:24:00.013000000	1	50	4	0	1600	31	Normal	Normal	Normal	ARMED	Normal	0	29	0	47	31	0	35	25	36
0	2023-03-07 23:44:00.013000000	1	49	4	4	1600	31	Normal	Normal	Normal	ARMED	Normal	0	29	0	47	31	0	35	25	36
0	2023-03-08 00:04:00.317000000												0	29	0	47	31	0	35	25	36
0	2023-03-08 00:24:00.030000000	3	57	2	0	1000	31	Normal	Normal	Normal	ARMED	Normal	0	29	0	47	31	0	35	25	36
0	2023-03-08 00:44:00.003000000	2	49	4	0	1600	31	Normal	Normal	Normal	ARMED	Normal	0	29	0	47	31	0	35	25	36
0	2023-03-08 01:04:00.427000000	2	54	11	0	1600	31	Normal	Normal	Normal	ARMED	Normal	0	29	0	47	31	0	35	25	36
0	2023-03-08 01:24:00.013000000	4	60	0	2	1200	31	Normal	Normal	Normal	ARMED	Normal	0	29	0	47	31	0	35	25	36
0	2023-03-08 01:44:00.017000000	5	55	2	2	1200	31	Normal	Normal	Normal	ARMED	Normal	0	29	0	47	31	0	35	25	36
0	2023-03-08 02:04:00.477000000	11	42	0	6	1200	31	Normal	Normal	Normal	ARMED	Normal	0	29	0	47	31	0	35	25	36
0	2023-03-08 02:24:00.027000000	7	57	4	1	1200	31	Normal	Normal	Normal	ARMED	Normal	0	29	0	47	31	0	35	25	36
0	2023-03-08 02:44:00.470000000	5	54	2	2	500	31	Normal	Normal	Normal	ARMED	Normal	0	29	0	47	31	0	35	25	36
0	2023-03-08 03:04:00.023000000												0	31	0	49	31	0	36	24	40
0	2023-03-08 03:24:00.297000000	9	62	2	0	1000	31	Normal	Normal	Normal	ARMED	Normal	0	31	0	49	31	0	36	24	40
0	2023-03-08 03:42:00.333000000	2	57	2	1	1000	31	Normal	Normal	Normal	ARMED	Normal	0	31	0	49	31	0	36	24	40
0	2023-03-08 03:44:00.013000000	4	54	2	0	1000	31	Normal	Normal	Normal	ARMED	Normal	0	31	0	49	31	0	36	24	40
0	2023-03-08 03:50:00.017000000	1	49	2	0	500	31	Normal	Normal	Normal	ARMED	Normal	0	31	0	49	31	0	36	24	40
0	2023-03-08 04:00:00.263000000	1	54	3	0	0	30	Normal	Normal	Normal	ARMED	Normal	0	31	0	49	31	0	36	24	40
0	2023-03-08 04:02:00.587000000	1	54	3	0	0	30	Normal	Normal	Normal	ARMED	Normal	0	31	0	49	31	0	36	24	40
0	2023-03-08 04:04:00.410000000	1	54	3	0	0	29	Normal	Normal	Normal	ARMED	Normal	0	31	0	49	31	0	36	24	40
0	2023-03-08 04:08:00.677000000	7	51	2	12	1200	30	Normal	Normal	Normal	ARMED	Normal	0	31	0	49	31	0	36	24	40
0	2023-03-08 04:10:00.033000000	12	45	5	32	1200	30	Normal	Normal	Normal	ARMED	Normal	0	31	0	49	31	0	36	24	40
0	2023-03-08 04:20:00.017000000	5	46	1	1	1000	31	Normal	Normal	Normal	ARMED	Normal	0	31	0	49	31	0	36	24	40
0	2023-03-08 04:22:00.017000000	0	43	2	0	1000	31	Normal	Normal	Normal	ARMED	Normal	0	31	0	49	31	0	36	24	40
0	2023-03-08 04:24:00.020000000												0	31	0	49	31	0	36	24	40
0	2023-03-08 04:28:00.023000000	9	56	2	0	500	31	Normal	Normal	Normal	ARMED	Normal	0	31	0	49	31	0	36	24	40
0	2023-03-07 21:38:00.430000000												0	29	0	47	31	0	35	25	36
0	2023-03-07 21:58:00.733000000	2	51	6	12	1600	31	Normal	Normal	Normal	ARMED	Normal	0	29	0	47	31	0	35	25	36
0	2023-03-07 22:18:01.070000000	1	49	3	1	1600	31	Normal	Normal	Normal	ARMED	Normal	0	29	0	47	31	0	35	25	36
0	2023-03-07 22:38:00.013000000	1	49	20	15	1600	31	Normal	Normal	Normal	ARMED	Normal	0	29	0	47	31	0	35	25	36
0	2023-03-07 22:58:00.780000000	2	61	1	0	1200	31	Normal	Normal	Normal	ARMED	Normal	0	29	0	47	31	0	35	25	36
0	2023-03-07 23:18:00.337000000	0	56	1	0	1200	31	Normal	Normal	Normal	ARMED	Normal	0	29	0	47	31	0	35	25	36
0	2023-03-07 23:38:00.733000000	5	46	5	1	1200	31	Normal	Normal	Normal	ARMED	Normal	0	29	0	47	31	0	35	25	36
0	2023-03-07 23:58:00.013000000	1	42	2	13	1200	31	Normal	Normal	Normal	ARMED	Normal	0	29	0	47	31	0	35	25	36
0	2023-03-08 00:18:00.340000000	3	55	3	0	1200	30	Normal	Normal	Normal	ARMED	Normal	0	29	0	47	31	0	35	25	36
0	2023-03-08 00:38:01.013000000	3	45	1	0	1200	31	Normal	Normal	Normal	ARMED	Normal	0	29	0	47	31	0	35	25	36
0	2023-03-08 00:58:00.483000000	4	55	13	2	1200	31	Normal	Normal	Normal	ARMED	Normal	0	29	0	47	31	0	35	25	36
0	2023-03-08 01:18:00.030000000	6	40	1	10	1200	31	Normal	Normal	Normal	ARMED	Normal	0	29	0	47	31	0	35	25	36
0	2023-03-08 01:38:00.283000000	3	55	3	0	500	32	Normal	Normal	Normal	ARMED	Normal	0	29	0	47	31	0	35	25	36
0	2023-03-08 01:58:00.017000000	2	52	16	24	750	31	Normal	Normal	Normal	ARMED	Normal	0	29	0	47	31	0	35	25	36
0	2023-03-08 02:40:00.730000000	11	53	2	5	1000	31	Normal	Normal	Normal	ARMED	Normal	0	29	0	47	31	0	35	25	36
0	2023-03-08 04:30:00.243000000												0	31	0	49	31	0	36	24	40
0	2023-03-08 04:40:00.427000000	1	50	98	34	1000	31	Normal	Normal	Normal	ARMED	Normal	0	31	0	49	31	0	36	24	40
0	2023-03-08 04:44:00.017000000	9	56	3	4	1000	31	Normal	Normal	Normal	ARMED	Normal	0	31	0	49	31	0	36	24	40
0	2023-03-08 04:48:00.587000000	2	53	3	0	500	32	Normal	Normal	Normal	ARMED	Normal	0	31	0	49	31	0	36	24	40
0	2023-03-08 04:50:00.443000000	3	52	3	0	0	31	Normal	Normal	Normal	ARMED	Normal	0	31	0	49	31	0	36	24	40
0	2023-03-08 05:00:00.020000000	2	50	4	0	1600	31	Normal	Normal	Normal	ARMED	Normal	0	31	0	49	31	0	36	24	40
0	2023-03-08 05:04:00.543000000	4	47	0	1	1000	31	Normal	Normal	Normal	ARMED	Normal	0	31	0	49	31	0	36	24	40
0	2023-03-08 05:08:00.350000000	4	47	0	0	1000	31	Normal	Normal	Normal	ARMED	Normal	0	31	0	49	31	0	36	24	40
0	2023-03-08 05:10:00.343000000												0	31	0	49	31	0	36	24	40
0	2023-03-08 05:20:00.017000000	1	49	19	15	1600	31	Normal	Normal	Normal	ARMED	Normal	0	31	0	49	31	0	36	24	40
0	2023-03-08 05:24:00.290000000	8	60	3	0	1000	31	Normal	Normal	Normal	ARMED	Normal	0	31	0	49	31	0	36	24	40
0	2023-03-08 05:28:00.040000000	0	55	1	4	1000	31	Normal	Normal	Normal	ARMED	Normal	0	31	0	49	31	0	36	24	40
0	2023-03-08 05:30:00.583000000	2	56	3	0	560	31	Normal	Normal	Normal	ARMED	Normal	0	31	0	49	31	0	36	24	40
0	2023-03-08 05:32:00.570000000	8	55	3	0	500	32	Normal	Normal	Normal	ARMED	Normal	0	31	0	49	31	0	36	24	40
0	2023-03-08 05:36:00.003000000	2	47	3	5	1200	31	Normal	Normal	Normal	ARMED	Normal	0	31	0	49	31	0	36	24	40
0	2023-03-08 05:40:00.430000000	2	53	3	0	1200	31	Normal	Normal	Normal	ARMED	Normal	0	31	0	49	31	0	36	24	40
0	2023-03-08 05:44:00.367000000	1	56	157	1	1600	31	Normal	Normal	Normal	ARMED	Normal	0	31	0	49	31	0	36	24	40
0	2023-03-08 05:48:00.017000000												0	31	0	49	31	0	36	24	40
0	2023-03-08 05:50:00.243000000	2	43	2	0	1000	31	Normal	Normal	Normal	ARMED	Normal	0	31	0	49	31	0	36	24	40
0	2023-03-08 05:52:00.017000000	2	49	1	0	560	31	Normal	Normal	Normal	ARMED	Normal	0	31	0	49	31	0	36	24	40
0	2023-03-08 05:56:00.420000000	2	54	2	0	750	31	Normal	Normal	Normal	ARMED	Normal	0	31	0	49	31	0	36	24	40
0	2023-03-08 06:00:00.017000000	2	54	2	0	750	30	Normal	Normal	Normal	ARMED	Normal	0	31	0	49	31	0	36	24	40
0	2023-03-07 22:36:00.360000000	1	46	4	5	1200	31	Normal	Normal	Normal	ARMED	Normal	0	29	0	47	31	0	35	25	36
0	2023-03-07 22:56:00.017000000	4	51	1	21	1200	31	Normal	Normal	Normal	ARMED	Normal	0	29	0	47	31	0	35	25	36
0	2023-03-07 23:16:00.020000000	3	57	5	12	1200	31	Normal	Normal	Normal	ARMED	Normal	0	29	0	47	31	0	35	25	36
0	2023-03-07 23:36:00.330000000	3	53	3	0	0	31	Normal	Normal	Normal	ARMED	Normal	0	29	0	47	31	0	35	25	36
0	2023-03-07 23:56:00.357000000	4	57	3	0	500	32	Normal	Normal	Normal	ARMED	Normal	0	29	0	47	31	0	35	25	36
0	2023-03-08 00:16:00.013000000	3	62	3	0	1200	30	Normal	Normal	Normal	ARMED	Normal	0	29	0	47	31	0	35	25	36
0	2023-03-08 00:36:00.490000000	2	53	2	13	1200	31	Normal	Normal	Normal	ARMED	Normal	0	29	0	47	31	0	35	25	36
0	2023-03-08 00:56:00.250000000	2	40	0	8	1200	31	Normal	Normal	Normal	ARMED	Normal	0	29	0	47	31	0	35	25	36
0	2023-03-08 01:16:00.250000000	2	52	1	0	500	31	Normal	Normal	Normal	ARMED	Normal	0	29	0	47	31	0	35	25	36
0	2023-03-08 01:36:00.477000000	1	51	192	24	750	31	Normal	Normal	Normal	ARMED	Normal	0	29	0	47	31	0	35	25	36
0	2023-03-08 01:56:00.537000000	2	56	2	0	1000	31	Normal	Normal	Normal	ARMED	Normal	0	29	0	47	31	0	35	25	36
0	2023-03-08 02:16:00.757000000												0	29	0	47	31	0	35	25	36
0	2023-03-08 02:36:00.013000000	4	54	2	0	1000	31	Normal	Normal	Normal	ARMED	Normal	0	29	0	47	31	0	35	25	36
0	2023-03-08 02:56:01.080000000												0	31	0	49	31	0	36	24	40
0	2023-03-08 03:16:00.757000000	2	51	17	12	1600	31	Normal	Normal	Normal	ARMED	Normal	0	31	0	49	31	0	36	24	40
0	2023-03-08 03:36:01.113000000	3	55	9	13	1399	31	Normal	Normal	Normal	ARMED	Normal	0	31	0	49	31	0	36	24	40
0	2023-03-08 03:56:00.427000000	1	54	3	0	0	30	Normal	Normal	Normal	ARMED	Normal	0	31	0	49	31	0	36	24	40
0	2023-03-08 04:16:00.670000000												0	31	0	49	31	0	36	24	40
0	2023-03-08 04:36:00.030000000	1	54	3	2	0	31	Normal	Normal	Normal	ARMED	Normal	0	31	0	49	31	0	36	24	40
0	2023-03-08 04:56:00.020000000	2	63	3	1	1200	31	Normal	Normal	Normal	ARMED	Normal	0	31	0	49	31	0	36	24	40
0	2023-03-08 05:16:00.467000000	1	55	9	17	1200	31	Normal	Normal	Normal	ARMED	Normal	0	31	0	49	31	0	36	24	40
0	2023-03-08 06:04:00.340000000	2	54	2	0	750	30	Normal	Normal	Normal	ARMED	Normal	0	31	0	49	31	0	36	24	40
0	2023-03-08 06:08:00.303000000	5	49	4	12	1200	30	Normal	Normal	Normal	ARMED	Normal	0	31	0	49	31	0	36	24	40
0	2023-03-08 06:10:00.440000000	2	51	1	4	0	30	Normal	Normal	Normal	ARMED	Normal	0	31	0	49	31	0	36	24	40
0	2023-03-08 06:12:00.457000000	2	45	2	0	1200	31	Normal	Normal	Normal	ARMED	Normal	0	31	0	49	31	0	36	24	40
0	2023-03-08 06:18:00.017000000	2	55	3	0	1600	31	Normal	Normal	Normal	ARMED	Normal	0	31	0	49	31	0	36	24	40
0	2023-03-08 06:20:00.330000000	3	61	2	4	1000	31	Normal	Normal	Normal	ARMED	Normal	0	31	0	49	31	0	36	24	40
0	2023-03-08 06:24:00.013000000	2	56	2	4	1000	31	Normal	Normal	Normal	ARMED	Normal	0	31	0	49	31	0	36	24	40
0	2023-03-08 06:28:00.240000000	1	53	2	0	500	31	Normal	Normal	Normal	ARMED	Normal	0	31	0	49	31	0	36	24	40
0	2023-03-08 06:30:00.010000000	3	47	2	0	1200	31	Normal	Normal	Normal	ARMED	Normal	0	31	0	49	31	0	36	24	40
0	2023-03-08 06:32:00.700000000	8	47	3	6	1200	31	Normal	Normal	Normal	ARMED	Normal	0	31	0	49	31	0	36	24	40
0	2023-03-08 06:38:00.010000000	2	50	3	0	1600	31	Normal	Normal	Normal	ARMED	Normal	0	31	0	49	31	0	36	24	40
0	2023-03-08 06:40:00.047000000	1	46	4	0	0	31	Normal	Normal	Normal	ARMED	Normal	0	31	0	49	31	0	36	24	40
0	2023-03-08 06:44:00.970000000												0	31	0	49	31	0	36	24	40
0	2023-03-08 06:48:00.017000000	1	54	19	10	1600	31	Normal	Normal	Normal	ARMED	Normal	0	31	0	49	31	0	36	24	40
0	2023-03-08 06:50:00.010000000												0	31	0	49	31	0	36	24	40
0	2023-03-08 06:52:00.020000000												0	31	0	49	31	0	36	24	40
0	2023-03-08 06:58:00.537000000	7	55	2	0	500	31	Normal	Normal	Normal	ARMED	Normal	0	31	0	49	31	0	36	24	40
0	2023-03-08 01:32:00.007000000	3	42	2	0	1000	31	Normal	Normal	Normal	ARMED	Normal	0	29	0	47	31	0	35	25	36
0	2023-03-08 01:34:00.453000000	4	42	2	4	1000	31	Normal	Normal	Normal	ARMED	Normal	0	29	0	47	31	0	35	25	36
0	2023-03-08 01:46:00.263000000	1	47	23	5	1600	31	Normal	Normal	Normal	ARMED	Normal	0	29	0	47	31	0	35	25	36
0	2023-03-08 01:52:00.347000000	6	48	2	5	1000	31	Normal	Normal	Normal	ARMED	Normal	0	29	0	47	31	0	35	25	36
0	2023-03-08 01:54:00.020000000	3	39	2	1	1000	31	Normal	Normal	Normal	ARMED	Normal	0	29	0	47	31	0	35	25	36
0	2023-03-08 02:06:00.023000000	3	47	1	0	1200	31	Normal	Normal	Normal	ARMED	Normal	0	29	0	47	31	0	35	25	36
0	2023-03-08 02:14:00.017000000	6	41	2	1	1000	31	Normal	Normal	Normal	ARMED	Normal	0	29	0	47	31	0	35	25	36
0	2023-03-08 02:18:00.033000000												0	29	0	47	31	0	35	25	36
0	2023-03-08 02:26:00.393000000	4	46	1	1	1200	31	Normal	Normal	Normal	ARMED	Normal	0	29	0	47	31	0	35	25	36
0	2023-03-08 02:34:00.353000000	2	55	18	12	1600	31	Normal	Normal	Normal	ARMED	Normal	0	29	0	47	31	0	35	25	36
0	2023-03-08 02:38:00.013000000	9	54	2	5	1000	31	Normal	Normal	Normal	ARMED	Normal	0	29	0	47	31	0	35	25	36
0	2023-03-08 02:46:00.437000000	6	51	0	8	1200	31	Normal	Normal	Normal	ARMED	Normal	0	29	0	47	31	0	35	25	36
0	2023-03-08 02:48:00.010000000	4	53	0	1	1200	31	Normal	Normal	Normal	ARMED	Normal	0	29	0	47	31	0	35	25	36
0	2023-03-08 02:54:00.040000000												0	31	0	49	31	0	36	24	40
0	2023-03-08 02:58:01.123000000	1	56	2	0	1000	31	Normal	Normal	Normal	ARMED	Normal	0	31	0	49	31	0	36	24	40
0	2023-03-08 03:06:00.017000000	0	58	1	0	500	31	Normal	Normal	Normal	ARMED	Normal	0	31	0	49	31	0	36	24	40
0	2023-03-08 03:08:00.017000000	4	47	10	12	1200	31	Normal	Normal	Normal	ARMED	Normal	0	31	0	49	31	0	36	24	40
0	2023-03-08 03:14:00.027000000	1	54	1	2	0	31	Normal	Normal	Normal	ARMED	Normal	0	31	0	49	31	0	36	24	40
0	2023-03-08 03:18:01.093000000	3	51	4	12	1600	31	Normal	Normal	Normal	ARMED	Normal	0	31	0	49	31	0	36	24	40
0	2023-03-08 03:26:01.223000000	2	54	15	24	750	32	Normal	Normal	Normal	ARMED	Normal	0	31	0	49	31	0	36	24	40
0	2023-03-08 03:34:00.367000000	1	56	3	1	1200	31	Normal	Normal	Normal	ARMED	Normal	0	31	0	49	31	0	36	24	40
0	2023-03-08 03:38:00.010000000	1	50	3	0	1600	31	Normal	Normal	Normal	ARMED	Normal	0	31	0	49	31	0	36	24	40
0	2023-03-08 03:46:00.470000000	3	48	1	0	1000	31	Normal	Normal	Normal	ARMED	Normal	0	31	0	49	31	0	36	24	40
0	2023-03-08 03:48:00.657000000	1	56	3	0	500	32	Normal	Normal	Normal	ARMED	Normal	0	31	0	49	31	0	36	24	40
0	2023-03-08 03:52:00.040000000	1	54	3	0	0	31	Normal	Normal	Normal	ARMED	Normal	0	31	0	49	31	0	36	24	40
0	2023-03-08 03:54:00.400000000	1	54	3	0	0	30	Normal	Normal	Normal	ARMED	Normal	0	31	0	49	31	0	36	24	40
0	2023-03-08 04:06:00.003000000	1	54	3	0	0	29	Normal	Normal	Normal	ARMED	Normal	0	31	0	49	31	0	36	24	40
0	2023-03-08 04:12:00.917000000	2	59	0	0	1200	31	Normal	Normal	Normal	ARMED	Normal	0	31	0	49	31	0	36	24	40
0	2023-03-08 04:14:00.320000000	1	54	24	15	1600	31	Normal	Normal	Normal	ARMED	Normal	0	31	0	49	31	0	36	24	40
0	2023-03-08 04:18:00.433000000	1	53	1	0	0	31	Normal	Normal	Normal	ARMED	Normal	0	31	0	49	31	0	36	24	40
0	2023-03-08 04:26:00.023000000	2	38	3	14	750	31	Normal	Normal	Normal	ARMED	Normal	0	31	0	49	31	0	36	24	40
0	2023-03-08 04:32:00.027000000	2	55	3	0	1200	31	Normal	Normal	Normal	ARMED	Normal	0	31	0	49	31	0	36	24	40
0	2023-03-08 04:34:00.500000000	2	44	2	2	1200	31	Normal	Normal	Normal	ARMED	Normal	0	31	0	49	31	0	36	24	40
0	2023-03-08 04:38:00.663000000	2	49	19	8	1600	31	Normal	Normal	Normal	ARMED	Normal	0	31	0	49	31	0	36	24	40
0	2023-03-08 04:46:00.017000000	5	47	11	0	1000	31	Normal	Normal	Normal	ARMED	Normal	0	31	0	49	31	0	36	24	40
0	2023-03-08 04:52:00.020000000	1	51	1	0	1200	31	Normal	Normal	Normal	ARMED	Normal	0	31	0	49	31	0	36	24	40
0	2023-03-08 04:54:00.427000000												0	31	0	49	31	0	36	24	40
0	2023-03-08 03:58:00.550000000												0	31	0	49	31	0	36	24	40
0	2023-03-08 04:58:00.427000000	2	49	16	10	1600	31	Normal	Normal	Normal	ARMED	Normal	0	31	0	49	31	0	36	24	40
0	2023-03-08 05:06:00.330000000	3	58	0	5	1000	31	Normal	Normal	Normal	ARMED	Normal	0	31	0	49	31	0	36	24	40
0	2023-03-08 05:12:00.470000000												0	31	0	49	31	0	36	24	40
0	2023-03-08 05:14:00.017000000												0	31	0	49	31	0	36	24	40
0	2023-03-08 05:18:00.713000000	4	46	3	2	1200	31	Normal	Normal	Normal	ARMED	Normal	0	31	0	49	31	0	36	24	40
0	2023-03-08 05:26:00.567000000	1	61	2	4	1000	31	Normal	Normal	Normal	ARMED	Normal	0	31	0	49	31	0	36	24	40
0	2023-03-08 05:34:00.480000000	11	45	2	20	1200	31	Normal	Normal	Normal	ARMED	Normal	0	31	0	49	31	0	36	24	40
0	2023-03-08 05:38:00.007000000	4	53	1	0	1200	31	Normal	Normal	Normal	ARMED	Normal	0	31	0	49	31	0	36	24	40
0	2023-03-08 05:46:00.017000000	1	47	5	1	1000	31	Normal	Normal	Normal	ARMED	Normal	0	31	0	49	31	0	36	24	40
0	2023-03-08 05:54:00.017000000	2	54	2	0	750	31	Normal	Normal	Normal	ARMED	Normal	0	31	0	49	31	0	36	24	40
0	2023-03-08 05:58:00.757000000	2	54	2	0	750	30	Normal	Normal	Normal	ARMED	Normal	0	31	0	49	31	0	36	24	40
0	2023-03-08 06:06:00.020000000	14	53	3	0	500	30	Normal	Normal	Normal	ARMED	Normal	0	31	0	49	31	0	36	24	40
0	2023-03-08 06:14:00.023000000	3	46	3	0	1200	31	Normal	Normal	Normal	ARMED	Normal	0	31	0	49	31	0	36	24	40
0	2023-03-08 06:26:00.503000000	76	33	3	0	750	31	Normal	Normal	Normal	ARMED	Normal	0	31	0	49	31	0	36	24	40
0	2023-03-08 06:34:00.740000000	1	47	2	5	1200	31	Normal	Normal	Normal	ARMED	Normal	0	31	0	49	31	0	36	24	40
0	2023-03-08 06:46:00.013000000	1	53	17	12	1600	30	Normal	Normal	Normal	ARMED	Normal	0	31	0	49	31	0	36	24	40
0	2023-03-08 06:54:00.267000000	3	56	2	0	1000	31	Normal	Normal	Normal	ARMED	Normal	0	31	0	49	31	0	36	24	40
0	2023-03-08 07:06:00.613000000	2	58	15	0	1200	31	Normal	Normal	Normal	ARMED	Normal	0	31	0	49	31	0	36	24	40
0	2023-03-08 07:18:00.550000000	1	52	11	24	750	31	Normal	Normal	Normal	ARMED	Normal	0	31	0	49	31	0	36	24	40
0	2023-03-08 07:24:00.017000000	10	57	3	12	1200	31	Normal	Normal	Normal	ARMED	Normal	0	31	0	49	31	0	36	24	40
0	2023-03-08 07:26:00.020000000	1	55	1	2	1200	31	Normal	Normal	Normal	ARMED	Normal	0	31	0	49	31	0	36	24	40
0	2023-03-08 07:28:00.367000000												0	31	0	49	31	0	36	24	40
0	2023-03-08 07:38:00.623000000	2	56	2	5	1000	31	Normal	Normal	Normal	ARMED	Normal	0	31	0	49	31	0	36	24	40
0	2023-03-08 07:40:00.253000000	18	49	5	0	750	31	Normal	Normal	Normal	ARMED	Normal	0	31	0	49	31	0	36	24	40
0	2023-03-08 07:44:00.603000000												0	31	0	49	31	0	36	24	40
0	2023-03-08 07:48:00.257000000	1	56	78	0	1200	31	Normal	Normal	Normal	ARMED	Normal	0	31	0	49	31	0	36	24	40
0	2023-03-08 07:56:00.617000000	2	49	17	12	1600	31	Normal	Normal	Normal	ARMED	Normal	0	31	0	49	31	0	36	24	40
0	2023-03-08 08:00:00.023000000	2	57	2	4	1000	31	Normal	Normal	Normal	ARMED	Normal	0	31	0	49	31	0	36	24	40
0	2023-03-08 08:04:00.017000000												0	31	0	49	31	0	36	24	40
0	2023-03-08 08:06:00.020000000	2	43	2	0	500	31	Normal	Normal	Normal	ARMED	Normal	0	31	0	49	31	0	36	24	40
0	2023-03-08 08:10:00.280000000												0	31	0	49	31	0	36	24	40
0	2023-03-08 08:16:00.253000000	1	54	16	12	1600	31	Normal	Normal	Normal	ARMED	Normal	0	31	0	49	31	0	36	24	40
0	2023-03-08 08:18:00.247000000	1	54	2	0	1600	31	Normal	Normal	Normal	ARMED	Normal	0	31	0	49	31	0	36	24	40
0	2023-03-08 08:20:00.563000000												0	31	0	49	31	0	36	24	40
0	2023-03-08 08:24:00.533000000	4	58	0	5	1000	31	Normal	Normal	Normal	ARMED	Normal	0	31	0	49	31	0	36	24	40
0	2023-03-08 08:26:00.293000000	1	54	3	0	750	31	Normal	Normal	Normal	ARMED	Normal	0	31	0	49	31	0	36	24	40
0	2023-03-08 08:30:00.047000000	7	39	2	10	1200	31	Normal	Normal	Normal	ARMED	Normal	0	31	0	49	31	0	36	24	40
0	2023-03-08 08:36:00.013000000	2	50	6	13	1600	31	Normal	Normal	Normal	ARMED	Normal	0	31	0	49	31	0	36	24	40
0	2023-03-08 04:42:00.943000000	7	51	0	4	1000	31	Normal	Normal	Normal	ARMED	Normal	0	31	0	49	31	0	36	24	40
0	2023-03-08 05:02:00.013000000	3	57	1	0	1000	31	Normal	Normal	Normal	ARMED	Normal	0	31	0	49	31	0	36	24	40
0	2023-03-08 05:22:00.563000000	2	49	17	12	1600	31	Normal	Normal	Normal	ARMED	Normal	0	31	0	49	31	0	36	24	40
0	2023-03-08 05:42:00.017000000	2	56	13	10	1600	31	Normal	Normal	Normal	ARMED	Normal	0	31	0	49	31	0	36	24	40
0	2023-03-08 06:02:00.023000000												0	31	0	49	31	0	36	24	40
0	2023-03-08 06:22:00.500000000	3	45	2	4	1000	31	Normal	Normal	Normal	ARMED	Normal	0	31	0	49	31	0	36	24	40
0	2023-03-08 06:42:00.543000000	2	56	2	0	1200	30	Normal	Normal	Normal	ARMED	Normal	0	31	0	49	31	0	36	24	40
0	2023-03-08 07:02:00.490000000	1	50	2	0	1200	31	Normal	Normal	Normal	ARMED	Normal	0	31	0	49	31	0	36	24	40
0	2023-03-08 07:22:00.260000000	3	48	2	0	1200	31	Normal	Normal	Normal	ARMED	Normal	0	31	0	49	31	0	36	24	40
0	2023-03-08 07:42:00.240000000												0	31	0	49	31	0	36	24	40
0	2023-03-08 07:52:00.017000000	2	52	4	0	1200	31	Normal	Normal	Normal	ARMED	Normal	0	31	0	49	31	0	36	24	40
0	2023-03-08 08:12:00.020000000	2	45	3	2	1200	31	Normal	Normal	Normal	ARMED	Normal	0	31	0	49	31	0	36	24	40
0	2023-03-08 08:32:00.723000000	13	42	4	35	1200	31	Normal	Normal	Normal	ARMED	Normal	0	31	0	49	31	0	36	24	40
0	2023-03-08 08:38:00.077000000	1	54	2	0	1600	31	Normal	Normal	Normal	ARMED	Normal	0	31	0	49	31	0	36	24	40
0	2023-03-08 08:46:00.017000000	5	57	2	4	1000	31	Normal	Normal	Normal	ARMED	Normal	0	31	0	49	31	0	36	24	40
0	2023-03-08 08:50:00.340000000	4	52	3	0	500	31	Normal	Normal	Normal	ARMED	Normal	0	31	0	49	31	0	36	24	40
0	2023-03-08 08:52:00.537000000	17	78	2	17	1200	31	Normal	Normal	Normal	ARMED	Normal	0	31	0	49	31	0	36	24	40
0	2023-03-08 08:54:00.423000000	3	41	4	9	1200	31	Normal	Normal	Normal	ARMED	Normal	0	31	0	49	31	0	36	24	40
0	2023-03-08 08:56:00.023000000	2	49	2	9	1200	31	Normal	Normal	Normal	ARMED	Normal	0	31	0	49	31	0	36	24	40
0	2023-03-08 08:58:00.517000000	2	55	22	12	1600	31	Normal	Normal	Normal	ARMED	Normal	0	31	0	49	31	0	36	24	40
0	2023-03-08 09:06:00.017000000												0	31	0	49	31	0	36	24	40
0	2023-03-08 09:10:00.413000000												0	31	0	49	31	0	36	24	40
0	2023-03-08 09:12:00.343000000	2	48	0	0	500	31	Normal	Normal	Normal	ARMED	Normal	0	31	0	49	31	0	36	24	40
0	2023-03-08 09:14:00.423000000												0	31	0	49	31	0	36	24	40
0	2023-03-08 09:18:00.753000000	3	45	2	0	1200	31	Normal	Normal	Normal	ARMED	Normal	0	31	0	49	31	0	36	24	40
0	2023-03-08 09:22:00.583000000	3	49	13	10	1600	31	Normal	Normal	Normal	ARMED	Normal	0	31	0	49	31	0	36	24	40
0	2023-03-08 09:26:00.510000000	3	47	2	0	1000	31	Normal	Normal	Normal	ARMED	Normal	0	31	0	49	31	0	36	24	40
0	2023-03-08 09:30:00.460000000	7	50	2	2	1000	31	Normal	Normal	Normal	ARMED	Normal	0	31	0	49	31	0	36	24	40
0	2023-03-08 09:32:00.960000000	2	54	16	24	750	31	Normal	Normal	Normal	ARMED	Normal	0	31	0	49	31	0	36	24	40
0	2023-03-08 09:34:00.473000000	7	57	2	0	500	31	Normal	Normal	Normal	ARMED	Normal	0	31	0	49	31	0	36	24	40
0	2023-03-08 09:36:00.430000000	12	61	1	17	1200	31	Normal	Normal	Normal	ARMED	Normal	0	31	0	49	31	0	36	24	40
0	2023-03-08 09:38:00.550000000	0	52	4	9	1200	31	Normal	Normal	Normal	ARMED	Normal	0	31	0	49	31	0	36	24	40
0	2023-03-08 09:42:00.010000000	2	51	24	20	1600	31	Normal	Normal	Normal	ARMED	Normal	0	31	0	49	31	0	36	24	40
0	2023-03-08 09:46:00.393000000	1	50	18	10	1600	31	Normal	Normal	Normal	ARMED	Normal	0	31	0	49	31	0	36	24	40
0	2023-03-08 09:50:00.020000000	11	55	2	4	1000	31	Normal	Normal	Normal	ARMED	Normal	0	31	0	49	31	0	36	24	40
0	2023-03-08 09:52:00.263000000	2	57	2	4	1000	30	Normal	Normal	Normal	ARMED	Normal	0	31	0	49	31	0	36	24	40
0	2023-03-08 09:54:00.530000000	5	46	4	4	1000	30	Normal	Normal	Normal	ARMED	Normal	0	31	0	49	31	0	36	24	40
0	2023-03-08 10:00:00.393000000												0	31	0	49	31	0	36	24	40
0	2023-03-08 06:16:00.350000000	1	55	17	12	1600	31	Normal	Normal	Normal	ARMED	Normal	0	31	0	49	31	0	36	24	40
0	2023-03-08 06:36:00.017000000												0	31	0	49	31	0	36	24	40
0	2023-03-08 06:56:00.567000000	0	55	138	0	0	31	Normal	Normal	Normal	ARMED	Normal	0	31	0	49	31	0	36	24	40
0	2023-03-08 09:56:00.310000000												0	31	0	49	31	0	36	24	40
0	2023-03-08 10:06:00.013000000	3	56	2	0	1200	31	Normal	Normal	Normal	ARMED	Normal	0	31	0	49	31	0	36	24	40
0	2023-03-08 10:12:00.300000000	2	49	17	12	1600	31	Normal	Normal	Normal	ARMED	Normal	0	31	0	49	31	0	36	24	40
0	2023-03-08 10:16:00.257000000	3	60	2	2	1000	31	Normal	Normal	Normal	ARMED	Normal	0	31	0	49	31	0	36	24	40
0	2023-03-08 10:20:00.740000000	3	50	5	0	0	31	Normal	Normal	Normal	ARMED	Normal	0	31	0	49	31	0	36	24	40
0	2023-03-08 10:22:00.033000000												0	31	0	49	31	0	36	24	40
0	2023-03-08 10:26:00.347000000	3	53	3	0	500	30	Normal	Normal	Normal	ARMED	Normal	0	31	0	49	31	0	36	24	40
0	2023-03-08 10:32:00.333000000	1	56	2	5	1200	30	Normal	Normal	Normal	ARMED	Normal	0	31	0	49	31	0	36	24	40
0	2023-03-08 10:34:00.017000000	6	54	2	2	1200	30	Normal	Normal	Normal	ARMED	Normal	0	31	0	49	31	0	36	24	40
0	2023-03-08 10:36:00.013000000	2	56	2	2	1200	30	Normal	Normal	Normal	ARMED	Normal	0	31	0	49	31	0	36	24	40
0	2023-03-08 10:40:00.010000000	2	54	18	12	1600	31	Normal	Normal	Normal	ARMED	Normal	0	31	0	49	31	0	36	24	40
0	2023-03-08 10:46:00.470000000	2	56	2	0	1000	30	Normal	Normal	Normal	ARMED	Normal	0	31	0	49	31	0	36	24	40
0	2023-03-08 10:50:00.253000000	1	53	8	0	500	31	Normal	Normal	Normal	ARMED	Normal	0	31	0	49	31	0	36	24	40
0	2023-03-08 10:52:00.850000000	1	54	3	0	0	30	Normal	Normal	Normal	ARMED	Normal	0	31	0	49	31	0	36	24	40
0	2023-03-08 10:54:00.023000000	6	51	0	0	1200	30	Normal	Normal	Normal	ARMED	Normal	0	31	0	49	31	0	36	24	40
0	2023-03-08 10:56:00.497000000	7	46	2	1	1200	31	Normal	Normal	Normal	ARMED	Normal	0	31	0	49	31	0	36	24	40
0	2023-03-08 11:00:00.107000000												0	31	0	49	31	0	36	24	40
0	2023-03-08 11:06:00.017000000	5	55	2	0	1000	31	Normal	Normal	Normal	ARMED	Normal	0	31	0	49	31	0	36	24	40
0	2023-03-08 11:10:00.017000000	1	39	2	0	0	30	Normal	Normal	Normal	ARMED	Normal	0	31	0	49	31	0	36	24	40
0	2023-03-08 11:12:00.293000000	1	58	3	0	500	31	Normal	Normal	Normal	ARMED	Normal	0	31	0	49	31	0	36	24	40
0	2023-03-08 11:16:00.013000000	1	45	1	2	1200	31	Normal	Normal	Normal	ARMED	Normal	0	31	0	49	31	0	36	24	40
0	2023-03-08 11:20:00.337000000												0	31	0	49	31	0	36	24	40
0	2023-03-08 11:24:00.013000000	1	50	16	8	1600	31	Normal	Normal	Normal	ARMED	Normal	0	31	0	49	31	0	36	24	40
0	2023-03-08 11:32:00.407000000	2	51	1	1	560	30	Normal	Normal	Normal	ARMED	Normal	0	31	0	49	31	0	36	24	40
0	2023-03-08 11:34:00.257000000	5	52	3	0	500	31	Normal	Normal	Normal	ARMED	Normal	0	31	0	49	31	0	36	24	40
0	2023-03-08 11:36:00.427000000												0	31	0	49	31	0	36	24	40
0	2023-03-08 11:38:00.017000000	3	50	0	0	1200	31	Normal	Normal	Normal	ARMED	Normal	0	31	0	49	31	0	36	24	40
0	2023-03-08 11:40:00.833000000												0	31	0	49	31	0	36	24	40
0	2023-03-08 11:46:00.010000000	0	49	18	12	1600	31	Normal	Normal	Normal	ARMED	Normal	0	31	0	49	31	0	36	24	40
0	2023-03-08 11:52:00.797000000	9	57	3	4	1000	31	Normal	Normal	Normal	ARMED	Normal	0	31	0	49	31	0	36	24	40
0	2023-03-08 11:54:01.677000000	1	54	3	0	750	31	Normal	Normal	Normal	ARMED	Normal	0	31	0	49	31	0	36	24	40
0	2023-03-08 11:58:00.290000000	0	54	2	0	0	31	Normal	Normal	Normal	ARMED	Normal	0	31	0	49	31	0	36	24	40
0	2023-03-08 12:06:00.010000000	3	56	19	0	1200	30	Normal	Normal	Normal	ARMED	Normal	0	31	0	49	31	0	36	24	40
0	2023-03-08 12:12:00.810000000	2	54	124	0	1600	31	Normal	Normal	Normal	ARMED	Normal	0	31	0	49	31	0	36	24	40
0	2023-03-08 12:14:00.003000000	1	54	2	0	1600	31	Normal	Normal	Normal	ARMED	Normal	0	31	0	49	31	0	36	24	40
0	2023-03-08 07:00:00.013000000	3	51	2	1	1200	31	Normal	Normal	Normal	ARMED	Normal	0	31	0	49	31	0	36	24	40
0	2023-03-08 07:08:00.013000000	1	55	16	10	1600	31	Normal	Normal	Normal	ARMED	Normal	0	31	0	49	31	0	36	24	40
0	2023-03-08 07:10:01.057000000	2	55	2	0	1600	31	Normal	Normal	Normal	ARMED	Normal	0	31	0	49	31	0	36	24	40
0	2023-03-08 07:34:00.003000000												0	31	0	49	31	0	36	24	40
0	2023-03-08 07:46:00.547000000												0	31	0	49	31	0	36	24	40
0	2023-03-08 07:54:00.490000000	1	48	0	0	1600	31	Normal	Normal	Normal	ARMED	Normal	0	31	0	49	31	0	36	24	40
0	2023-03-08 08:14:00.813000000	2	50	3	1	1600	31	Normal	Normal	Normal	ARMED	Normal	0	31	0	49	31	0	36	24	40
0	2023-03-08 08:44:00.513000000	4	57	2	4	1000	31	Normal	Normal	Normal	ARMED	Normal	0	31	0	49	31	0	36	24	40
0	2023-03-08 09:04:00.027000000	200	68	2	0	1000	31	Normal	Normal	Normal	ARMED	Normal	0	31	0	49	31	0	36	24	40
0	2023-03-08 09:24:00.593000000	1	50	6	0	1600	31	Normal	Normal	Normal	ARMED	Normal	0	31	0	49	31	0	36	24	40
0	2023-03-08 09:44:00.013000000												0	31	0	49	31	0	36	24	40
0	2023-03-08 10:04:00.037000000	3	45	6	6	1200	30	Normal	Normal	Normal	ARMED	Normal	0	31	0	49	31	0	36	24	40
0	2023-03-08 10:10:00.233000000	2	49	18	12	1600	31	Normal	Normal	Normal	ARMED	Normal	0	31	0	49	31	0	36	24	40
0	2023-03-08 10:44:00.990000000	5	46	2	0	1000	30	Normal	Normal	Normal	ARMED	Normal	0	31	0	49	31	0	36	24	40
0	2023-03-08 11:04:00.623000000	2	55	2	0	1000	31	Normal	Normal	Normal	ARMED	Normal	0	31	0	49	31	0	36	24	40
0	2023-03-08 11:30:00.027000000	0	51	3	0	1000	30	Normal	Normal	Normal	ARMED	Normal	0	31	0	49	31	0	36	24	40
0	2023-03-08 11:50:00.013000000												0	31	0	49	31	0	36	24	40
0	2023-03-08 12:00:00.330000000	0	54	2	0	0	30	Normal	Normal	Normal	ARMED	Normal	0	31	0	49	31	0	36	24	40
0	2023-03-08 12:04:00.547000000	9	50	1	30	1200	30	Normal	Normal	Normal	ARMED	Normal	0	31	0	49	31	0	36	24	40
0	2023-03-08 12:18:00.623000000	3	57	2	0	1000	31	Normal	Normal	Normal	ARMED	Normal	0	31	0	49	31	0	36	24	40
0	2023-03-08 12:20:00.640000000	6	50	2	0	1000	30	Normal	Normal	Normal	ARMED	Normal	0	31	0	49	31	0	36	24	40
0	2023-03-08 12:24:00.033000000	11	51	3	0	500	31	Normal	Normal	Normal	ARMED	Normal	0	31	0	49	31	0	36	24	40
0	2023-03-08 12:32:00.743000000												0	31	0	49	31	0	36	24	40
0	2023-03-08 12:34:00.727000000	1	54	19	13	1600	31	Normal	Normal	Normal	ARMED	Normal	0	31	0	49	31	0	36	24	40
0	2023-03-08 12:36:00.017000000	1	54	17	12	1600	31	Normal	Normal	Normal	ARMED	Normal	0	31	0	49	31	0	36	24	40
0	2023-03-08 12:40:00.053000000	2	55	2	5	1000	31	Normal	Normal	Normal	ARMED	Normal	0	31	0	49	31	0	36	24	40
0	2023-03-08 12:44:00.013000000	2	54	3	0	750	32	Normal	Normal	Normal	ARMED	Normal	0	31	0	49	31	0	36	24	40
0	2023-03-08 12:52:00.783000000												0	31	0	49	31	0	36	24	40
0	2023-03-08 12:54:00.537000000	3	45	7	0	1600	31	Normal	Normal	Normal	ARMED	Normal	0	31	0	49	31	0	36	24	40
0	2023-03-08 13:00:00.013000000	3	54	2	0	1000	31	Normal	Normal	Normal	ARMED	Normal	0	31	0	49	31	0	36	24	40
0	2023-03-08 13:02:00.023000000	4	52	2	6	1000	31	Normal	Normal	Normal	ARMED	Normal	0	31	0	49	31	0	36	24	40
0	2023-03-08 13:04:00.637000000	1	58	2	1	1000	31	Normal	Normal	Normal	ARMED	Normal	0	31	0	49	31	0	36	24	40
0	2023-03-08 13:10:00.010000000	4	64	2	6	1200	31	Normal	Normal	Normal	ARMED	Normal	0	31	0	49	31	0	36	24	40
0	2023-03-08 13:12:00.017000000	3	33	6	34	1200	31	Normal	Normal	Normal	ARMED	Normal	0	31	0	49	31	0	36	24	40
0	2023-03-08 13:14:00.007000000	2	49	2	13	1200	31	Normal	Normal	Normal	ARMED	Normal	0	31	0	49	31	0	36	24	40
0	2023-03-08 13:22:00.010000000	1	49	2	0	1600	30	Normal	Normal	Normal	ARMED	Normal	0	31	0	49	31	0	36	24	40
0	2023-03-08 13:24:00.017000000	1	49	2	0	1600	30	Normal	Normal	Normal	ARMED	Normal	0	31	0	49	31	0	36	24	40
0	2023-03-08 13:32:00.020000000	8	63	2	0	1000	31	Normal	Normal	Normal	ARMED	Normal	0	31	0	49	31	0	36	24	40
0	2023-03-08 07:04:00.013000000	1	46	2	0	1200	31	Normal	Normal	Normal	ARMED	Normal	0	31	0	49	31	0	36	24	40
0	2023-03-08 07:12:00.023000000												0	31	0	49	31	0	36	24	40
0	2023-03-08 07:14:00.017000000	2	56	2	1	1000	31	Normal	Normal	Normal	ARMED	Normal	0	31	0	49	31	0	36	24	40
0	2023-03-08 07:16:00.337000000	1	53	2	0	1000	31	Normal	Normal	Normal	ARMED	Normal	0	31	0	49	31	0	36	24	40
0	2023-03-08 07:20:00.327000000												0	31	0	49	31	0	36	24	40
0	2023-03-08 07:30:00.600000000	1	54	19	10	1600	31	Normal	Normal	Normal	ARMED	Normal	0	31	0	49	31	0	36	24	40
0	8.03.2023 07:32	1	54	19	13	1600	31	Normal	Normal	Normal	ARMED	Normal	0	31	0	49	31	0	36	24	40
0	2023-03-08 07:36:00.007000000	3	56	2	0	1000	31	Normal	Normal	Normal	ARMED	Normal	0	31	0	49	31	0	36	24	40
0	2023-03-08 07:50:00.500000000	2	46	2	0	1200	31	Normal	Normal	Normal	ARMED	Normal	0	31	0	49	31	0	36	24	40
0	2023-03-08 07:58:00.013000000	2	49	2	4	1000	31	Normal	Normal	Normal	ARMED	Normal	0	31	0	49	31	0	36	24	40
0	2023-03-08 08:02:00.013000000	2	41	2	4	1000	31	Normal	Normal	Normal	ARMED	Normal	0	31	0	49	31	0	36	24	40
0	2023-03-08 08:08:00.017000000	1	51	3	0	1200	31	Normal	Normal	Normal	ARMED	Normal	0	31	0	49	31	0	36	24	40
0	2023-03-08 08:22:00.440000000	3	56	0	0	1000	31	Normal	Normal	Normal	ARMED	Normal	0	31	0	49	31	0	36	24	40
0	2023-03-08 08:28:00.263000000												0	31	0	49	31	0	36	24	40
0	2023-03-08 08:34:00.013000000	5	46	2	0	1200	31	Normal	Normal	Normal	ARMED	Normal	0	31	0	49	31	0	36	24	40
0	2023-03-08 08:40:00.057000000	2	54	17	12	1600	31	Normal	Normal	Normal	ARMED	Normal	0	31	0	49	31	0	36	24	40
0	2023-03-08 08:42:00.007000000	4	56	1	0	1000	31	Normal	Normal	Normal	ARMED	Normal	0	31	0	49	31	0	36	24	40
0	2023-03-08 08:48:00.010000000	2	54	14	24	750	31	Normal	Normal	Normal	ARMED	Normal	0	31	0	49	31	0	36	24	40
0	2023-03-08 09:00:00.020000000	2	54	16	12	1600	31	Normal	Normal	Normal	ARMED	Normal	0	31	0	49	31	0	36	24	40
0	2023-03-08 09:02:00.420000000	1	49	9	6	1600	31	Normal	Normal	Normal	ARMED	Normal	0	31	0	49	31	0	36	24	40
0	2023-03-08 09:08:00.010000000	2	44	2	0	1000	30	Normal	Normal	Normal	ARMED	Normal	0	31	0	49	31	0	36	24	40
0	2023-03-08 09:20:00.350000000	1	47	3	0	1600	31	Normal	Normal	Normal	ARMED	Normal	0	31	0	49	31	0	36	24	40
0	2023-03-08 09:28:00.240000000	3	59	1	2	1000	31	Normal	Normal	Normal	ARMED	Normal	0	31	0	49	31	0	36	24	40
0	2023-03-08 09:40:00.017000000												0	31	0	49	31	0	36	24	40
0	2023-03-08 09:48:00.027000000	4	62	2	4	1000	31	Normal	Normal	Normal	ARMED	Normal	0	31	0	49	31	0	36	24	40
0	2023-03-08 09:58:00.563000000	2	54	4	6	560	30	Normal	Normal	Normal	ARMED	Normal	0	31	0	49	31	0	36	24	40
0	2023-03-08 10:02:00.260000000	2	55	1	0	1200	30	Normal	Normal	Normal	ARMED	Normal	0	31	0	49	31	0	36	24	40
0	2023-03-08 10:08:00.477000000	0	57	2	0	1200	31	Normal	Normal	Normal	ARMED	Normal	0	31	0	49	31	0	36	24	40
0	2023-03-08 10:18:00.620000000	3	45	2	2	1000	31	Normal	Normal	Normal	ARMED	Normal	0	31	0	49	31	0	36	24	40
0	2023-03-08 10:24:00.520000000	1	51	193	0	500	31	Normal	Normal	Normal	ARMED	Normal	0	31	0	49	31	0	36	24	40
0	2023-03-08 10:28:00.023000000	3	52	3	0	0	30	Normal	Normal	Normal	ARMED	Normal	0	31	0	49	31	0	36	24	40
0	2023-03-08 10:30:00.243000000	2	52	2	1	1200	29	Normal	Normal	Normal	ARMED	Normal	0	31	0	49	31	0	36	24	40
0	2023-03-08 10:38:00.477000000	1	54	18	12	1600	30	Normal	Normal	Normal	ARMED	Normal	0	31	0	49	31	0	36	24	40
0	2023-03-08 10:48:00.033000000	1	49	4	6	560	30	Normal	Normal	Normal	ARMED	Normal	0	31	0	49	31	0	36	24	40
0	2023-03-08 10:58:00.633000000												0	31	0	49	31	0	36	24	40
0	2023-03-08 11:08:00.680000000	5	47	2	1	1000	30	Normal	Normal	Normal	ARMED	Normal	0	31	0	49	31	0	36	24	40
0	2023-03-08 11:14:00.293000000	2	54	6	0	1200	31	Normal	Normal	Normal	ARMED	Fault:KESME BLOKU BASLANGICI KILITLI	0	31	0	49	31	0	36	24	40
0	2023-03-08 09:16:00.303000000	3	48	3	10	1200	31	Normal	Normal	Normal	ARMED	Normal	0	31	0	49	31	0	36	24	40
0	2023-03-08 10:14:00.003000000	4	64	2	6	1000	31	Normal	Normal	Normal	ARMED	Normal	0	31	0	49	31	0	36	24	40
0	2023-03-08 10:42:00.773000000	3	56	2	0	1000	30	Normal	Normal	Normal	ARMED	Normal	0	31	0	49	31	0	36	24	40
0	2023-03-08 11:02:00.023000000												0	31	0	49	31	0	36	24	40
0	2023-03-08 11:18:00.507000000	3	52	5	5	1200	31	Normal	Normal	Normal	ARMED	Normal	0	31	0	49	31	0	36	24	40
0	2023-03-08 11:22:00.017000000												0	31	0	49	31	0	36	24	40
0	2023-03-08 11:26:00.007000000	13	43	2	5	1000	31	Normal	Normal	Normal	ARMED	Normal	0	31	0	49	31	0	36	24	40
0	2023-03-08 11:28:00.540000000	10	58	2	0	1000	31	Normal	Normal	Normal	ARMED	Normal	0	31	0	49	31	0	36	24	40
0	2023-03-08 11:42:00.510000000												0	31	0	49	31	0	36	24	40
0	2023-03-08 11:48:00.007000000	2	45	5	5	1000	31	Normal	Normal	Normal	ARMED	Normal	0	31	0	49	31	0	36	24	40
0	2023-03-08 11:56:00.557000000	0	56	2	0	500	31	Normal	Normal	Normal	ARMED	Normal	0	31	0	49	31	0	36	24	40
0	2023-03-08 12:02:00.640000000	0	54	2	0	0	30	Normal	Normal	Normal	ARMED	Normal	0	31	0	49	31	0	36	24	40
0	2023-03-08 12:08:00.040000000	4	45	2	0	1200	30	Normal	Normal	Normal	ARMED	Normal	0	31	0	49	31	0	36	24	40
0	2023-03-08 12:22:00.310000000	0	50	2	0	750	31	Normal	Normal	Normal	ARMED	Normal	0	31	0	49	31	0	36	24	40
0	2023-03-08 12:26:00.033000000	2	47	0	0	1200	31	Normal	Normal	Normal	ARMED	Normal	0	31	0	49	31	0	36	24	40
0	2023-03-08 12:28:00.297000000												0	31	0	49	31	0	36	24	40
0	2023-03-08 12:38:00.047000000												0	31	0	49	31	0	36	24	40
0	2023-03-08 12:42:00.637000000	2	54	2	1	1000	31	Normal	Normal	Normal	ARMED	Normal	0	31	0	49	31	0	36	24	40
0	2023-03-08 12:46:00.537000000	2	40	2	0	500	31	Normal	Normal	Normal	ARMED	Normal	0	31	0	49	31	0	36	24	40
0	2023-03-08 12:48:00.017000000												0	31	0	49	31	0	36	24	40
0	2023-03-08 12:56:00.020000000												0	31	0	49	31	0	36	24	40
0	2023-03-08 13:06:00.010000000												0	31	0	49	31	0	36	24	40
0	2023-03-08 13:08:00.407000000												0	31	0	49	31	0	36	24	40
0	2023-03-08 13:18:00.450000000	1	49	2	0	1600	31	Normal	Normal	Normal	ARMED	Normal	0	31	0	49	31	0	36	24	40
0	2023-03-08 13:20:00.490000000	1	49	2	0	1600	30	Normal	Normal	Normal	ARMED	Normal	0	31	0	49	31	0	36	24	40
0	2023-03-08 13:26:00.580000000	1	55	7	19	1600	30	Normal	Normal	Normal	ARMED	Normal	0	31	0	49	31	0	36	24	40
0	2023-03-08 13:28:00.023000000	2	49	3	4	1600	31	Normal	Normal	Normal	ARMED	Normal	0	31	0	49	31	0	36	24	40
0	2023-03-08 13:30:00.460000000	2	49	2	0	0	31	Normal	Normal	Normal	ARMED	Normal	0	31	0	49	31	0	36	24	40
0	2023-03-08 13:40:00.347000000	0	54	3	0	0	31	Normal	Normal	Normal	ARMED	Normal	0	31	0	49	31	0	36	24	40
0	2023-03-08 13:44:00.343000000	4	47	0	0	1200	31	Normal	Normal	Normal	ARMED	Normal	0	31	0	49	31	0	36	24	40
0	2023-03-08 13:48:00.370000000	2	48	20	13	1600	31	Normal	Normal	Normal	ARMED	Normal	0	31	0	49	31	0	36	24	40
0	2023-03-08 13:50:00.013000000	2	49	17	12	1600	31	Normal	Normal	Normal	ARMED	Normal	0	31	0	49	31	0	36	24	40
0	2023-03-08 13:58:00.013000000	3	43	2	0	1000	31	Normal	Normal	Normal	ARMED	Normal	0	31	0	49	31	0	36	24	40
0	2023-03-08 14:00:00.017000000	2	51	3	0	500	32	Normal	Normal	Normal	ARMED	Normal	0	31	0	49	31	0	36	24	40
0	2023-03-08 14:04:00.317000000	10	48	0	2	1200	31	Normal	Normal	Normal	ARMED	Normal	0	31	0	49	31	0	36	24	40
0	2023-03-08 14:08:00.623000000	2	60	1	4	1200	31	Normal	Normal	Normal	ARMED	Normal	0	31	0	49	31	0	36	24	40
0	2023-03-08 14:10:00.457000000												0	31	0	49	31	0	36	24	40
0	2023-03-08 14:18:00.013000000	0	49	3	4	1000	31	Normal	Normal	Normal	ARMED	Normal	0	31	0	49	31	0	36	24	40
0	2023-03-08 14:20:00.023000000	1	50	5	0	560	31	Normal	Normal	Normal	ARMED	Normal	0	31	0	49	31	0	36	24	40
0	2023-03-08 11:44:00.013000000	1	49	17	12	1600	31	Normal	Normal	Normal	ARMED	Normal	0	31	0	49	31	0	36	24	40
0	2023-03-08 12:10:00.697000000	1	47	19	15	1600	31	Normal	Normal	Normal	ARMED	Normal	0	31	0	49	31	0	36	24	40
0	2023-03-08 12:30:00.013000000	1	46	2	0	1200	31	Normal	Normal	Normal	ARMED	Normal	0	31	0	49	31	0	36	24	40
0	2023-03-08 12:50:00.287000000	2	55	4	15	1200	31	Normal	Normal	Normal	ARMED	Normal	0	31	0	49	31	0	36	24	40
0	2023-03-08 13:16:00.353000000												0	31	0	49	31	0	36	24	40
0	2023-03-08 13:46:00.053000000	1	45	2	1	1200	31	Normal	Normal	Normal	ARMED	Normal	0	31	0	49	31	0	36	24	40
0	2023-03-08 14:06:00.403000000	10	53	9	16	1200	31	Normal	Normal	Normal	ARMED	Normal	0	31	0	49	31	0	36	24	40
0	2023-03-08 14:24:00.017000000	3	54	2	0	0	31	Normal	Normal	Normal	ARMED	Normal	0	31	0	49	31	0	36	24	40
0	2023-03-08 14:26:00.020000000	4	52	3	6	1200	31	Normal	Normal	Normal	ARMED	Normal	0	31	0	49	31	0	36	24	40
0	2023-03-08 14:28:00.453000000	4	52	1	0	1200	31	Normal	Normal	Normal	ARMED	Normal	0	31	0	49	31	0	36	24	40
0	2023-03-08 14:30:00.443000000	7	50	0	0	1200	31	Normal	Normal	Normal	ARMED	Normal	0	31	0	49	31	0	36	24	40
0	2023-03-08 14:38:00.587000000	9	62	2	0	1000	31	Normal	Normal	Normal	ARMED	Normal	0	31	0	49	31	0	36	24	40
0	2023-03-08 14:44:00.447000000	2	53	4	0	500	32	Normal	Normal	Normal	ARMED	Normal	0	31	0	49	31	0	36	24	40
0	2023-03-08 14:46:00.013000000	4	53	3	0	0	31	Normal	Normal	Normal	ARMED	Normal	0	31	0	49	31	0	36	24	40
0	2023-03-08 14:48:00.597000000	2	43	1	6	1200	31	Normal	Normal	Normal	ARMED	Normal	0	31	0	49	31	0	36	24	40
0	2023-03-08 14:50:00.013000000	0	52	1	2	1200	31	Normal	Normal	Normal	ARMED	Normal	0	31	0	49	31	0	36	24	40
0	2023-03-08 14:58:00.433000000	7	51	3	5	1000	31	Normal	Normal	Normal	ARMED	Normal	0	31	0	49	31	0	36	24	40
0	2023-03-08 15:04:00.357000000												0	31	0	49	31	0	36	24	40
0	2023-03-08 15:06:00.013000000	1	55	2	0	500	32	Normal	Normal	Normal	ARMED	Normal	0	31	0	49	31	0	36	24	40
0	2023-03-08 15:08:00.023000000	3	52	1	0	1200	31	Normal	Normal	Normal	ARMED	Normal	0	31	0	49	31	0	36	24	40
0	2023-03-08 15:10:00.270000000	4	47	2	6	1200	31	Normal	Normal	Normal	ARMED	Normal	0	31	0	49	31	0	36	24	40
0	2023-03-08 15:18:00.830000000	2	54	15	0	1600	31	Normal	Normal	Normal	ARMED	Normal	0	31	0	49	31	0	36	24	40
0	2023-03-08 15:24:00.433000000												0	31	0	49	31	0	36	24	40
0	2023-03-08 15:26:00.013000000	1	55	1	0	0	31	Normal	Normal	Normal	ARMED	Normal	0	31	0	49	31	0	36	24	40
0	2023-03-08 15:28:00.013000000												0	31	0	49	31	0	36	24	40
0	2023-03-08 15:30:00.450000000	1	40	2	12	1200	31	Normal	Normal	Normal	ARMED	Normal	0	31	0	49	31	0	36	24	40
0	2023-03-08 15:38:00.517000000												0	31	0	49	31	0	36	24	40
0	2023-03-08 15:48:01.333000000	1	54	3	0	1000	31	Normal	Normal	Normal	ARMED	Normal	0	31	0	49	31	0	36	24	40
0	2023-03-08 15:50:00.300000000	2	54	3	0	750	32	Normal	Normal	Normal	ARMED	Normal	0	31	0	49	31	0	36	24	40
0	2023-03-08 15:52:00.463000000	0	54	2	0	500	32	Normal	Normal	Normal	ARMED	Normal	0	31	0	49	31	0	36	24	40
0	2023-03-08 15:56:00.273000000	2	36	4	19	1200	31	Normal	Normal	Normal	ARMED	Normal	0	31	0	49	31	0	36	24	40
0	2023-03-08 15:58:00.017000000	2	46	2	4	1200	31	Normal	Normal	Normal	ARMED	Normal	0	31	0	49	31	0	36	24	40
0	2023-03-08 16:04:00.023000000	2	50	16	6	1600	32	Normal	Normal	Normal	ARMED	Normal	0	31	0	49	31	0	36	24	40
0	2023-03-08 16:08:01.003000000	8	50	2	5	1000	31	Normal	Normal	Normal	ARMED	Normal	0	31	0	49	31	0	36	24	40
0	2023-03-08 16:10:00.263000000	2	57	2	0	1000	31	Normal	Normal	Normal	ARMED	Normal	0	31	0	49	31	0	36	24	40
0	2023-03-08 16:12:00.010000000												0	31	0	49	31	0	36	24	40
0	2023-03-08 16:16:00.403000000	15	42	1	5	1200	31	Normal	Normal	Normal	ARMED	Normal	0	31	0	49	31	0	36	24	40
0	2023-03-08 16:18:00.017000000	2	58	0	15	1200	31	Normal	Normal	Normal	ARMED	Normal	0	31	0	49	31	0	36	24	40
0	2023-03-08 12:16:00.020000000												0	31	0	49	31	0	36	24	40
0	2023-03-08 12:58:00.020000000	1	49	3	0	1600	31	Normal	Normal	Normal	ARMED	Normal	0	31	0	49	31	0	36	24	40
0	2023-03-08 13:34:00.020000000												0	31	0	49	31	0	36	24	40
0	2023-03-08 16:20:00.377000000	2	59	2	0	1200	31	Normal	Normal	Normal	ARMED	Normal	0	31	0	49	31	0	36	24	40
0	2023-03-08 16:24:00.010000000												0	31	0	49	31	0	36	24	40
0	2023-03-08 16:28:00.847000000	1	55	2	0	1000	32	Normal	Normal	Normal	ARMED	Normal	0	31	0	49	31	0	36	24	40
0	2023-03-08 16:32:00.387000000												0	31	0	49	31	0	36	24	40
0	2023-03-08 16:36:00.340000000	12	55	3	2	500	32	Normal	Normal	Normal	ARMED	Normal	0	31	0	49	31	0	36	24	40
0	2023-03-08 16:38:00.363000000	9	52	6	0	1200	31	Normal	Normal	Normal	ARMED	Normal	0	31	0	49	31	0	36	24	40
0	2023-03-08 16:40:00.310000000	2	60	3	15	1200	32	Normal	Normal	Normal	ARMED	Normal	0	31	0	49	31	0	36	24	40
0	2023-03-08 16:44:00.020000000												0	31	0	49	31	0	36	24	40
0	2023-03-08 16:48:00.020000000	2	56	2	0	1000	32	Normal	Normal	Normal	ARMED	Normal	0	31	0	49	31	0	36	24	40
0	2023-03-08 16:52:00.550000000	3	46	2	0	1000	31	Normal	Normal	Normal	ARMED	Normal	0	31	0	49	31	0	36	24	40
0	2023-03-08 16:56:00.300000000	147	53	2	26	382	32	Normal	Normal	Normal	ARMED	Normal	0	31	0	49	31	0	36	24	40
0	2023-03-08 17:00:00.013000000	3	52	135	1	1200	32	Normal	Normal	Normal	ARMED	Normal	0	31	0	49	31	0	36	24	40
0	2023-03-08 17:04:00.600000000	2	58	1	0	1200	32	Normal	Normal	Normal	ARMED	Normal	0	31	0	49	31	0	36	24	40
0	2023-03-08 17:08:00.523000000	3	50	13	0	1600	32	Normal	Normal	Normal	ARMED	Normal	0	31	0	49	31	0	36	24	40
0	2023-03-08 17:12:00.463000000	4	46	2	8	1000	32	Normal	Normal	Normal	ARMED	Normal	0	31	0	49	31	0	36	24	40
0	2023-03-08 17:16:00.480000000	2	50	2	0	560	32	Normal	Normal	Normal	ARMED	Normal	0	31	0	49	31	0	36	24	40
0	2023-03-08 17:20:00.017000000	3	53	2	0	0	32	Normal	Normal	Normal	ARMED	Normal	0	31	0	49	31	0	36	24	40
0	2023-03-08 17:22:00.280000000	3	43	0	0	1200	32	Normal	Normal	Normal	ARMED	Normal	0	31	0	49	31	0	36	24	40
0	2023-03-08 17:28:00.023000000	2	49	3	4	1600	32	Normal	Normal	Normal	ARMED	Normal	0	31	0	49	31	0	36	24	40
0	2023-03-08 17:32:00.037000000	7	54	2	0	1000	32	Normal	Normal	Normal	ARMED	Normal	0	31	0	49	31	0	36	24	40
0	2023-03-08 17:36:00.447000000	6	55	2	0	1000	31	Normal	Normal	Normal	ARMED	Normal	0	31	0	49	31	0	36	24	40
0	2023-03-08 17:40:00.023000000	1	53	3	0	500	32	Normal	Normal	Normal	ARMED	Normal	0	31	0	49	31	0	36	24	40
0	2023-03-08 17:42:00.297000000	1	58	3	0	0	32	Normal	Normal	Normal	ARMED	Normal	0	31	0	49	31	0	36	24	40
0	2023-03-08 17:48:00.830000000	1	58	0	2	1200	32	Normal	Normal	Normal	ARMED	Normal	0	31	0	49	31	0	36	24	40
0	2023-03-08 17:52:00.420000000	0	49	4	4	1600	32	Normal	Normal	Normal	ARMED	Normal	0	31	0	49	31	0	36	24	40
0	2023-03-08 17:56:00.017000000	0	45	2	4	1000	32	Normal	Normal	Normal	ARMED	Normal	0	31	0	49	31	0	36	24	40
0	2023-03-08 18:00:00.280000000	2	49	4	0	0	32	Normal	Normal	Normal	ARMED	Normal	0	31	0	49	31	0	36	24	40
0	2023-03-08 18:02:00.020000000	1	56	3	0	500	32	Normal	Normal	Normal	ARMED	Normal	0	31	0	49	31	0	36	24	40
0	2023-03-08 18:08:00.630000000	3	53	1	1	1200	32	Normal	Normal	Normal	ARMED	Normal	0	31	0	49	31	0	36	24	40
0	2023-03-08 18:12:00.020000000	2	49	17	12	1600	32	Normal	Normal	Normal	ARMED	Normal	0	31	0	49	31	0	36	24	40
0	2023-03-08 18:16:00.020000000	2	48	2	0	1000	32	Normal	Normal	Normal	ARMED	Normal	0	31	0	49	31	0	36	24	40
0	2023-03-08 18:20:00.013000000	5	45	2	0	1000	32	Normal	Normal	Normal	ARMED	Normal	0	31	0	49	31	0	36	24	40
0	2023-03-08 18:22:00.013000000	1	48	2	8	0	31	Normal	Normal	Normal	ARMED	Normal	0	31	0	49	31	0	36	24	40
0	2023-03-08 18:28:00.337000000	8	44	1	4	1200	32	Normal	Normal	Normal	ARMED	Normal	0	31	0	49	31	0	36	24	40
0	2023-03-08 18:32:00.027000000	2	54	5	1	1200	32	Normal	Normal	Normal	ARMED	Normal	0	31	0	49	31	0	36	24	40
0	2023-03-08 13:36:00.020000000	0	58	1	0	0	31	Normal	Normal	Normal	ARMED	Normal	0	31	0	49	31	0	36	24	40
0	2023-03-08 13:38:00.017000000	2	56	1	0	500	32	Normal	Normal	Normal	ARMED	Normal	0	31	0	49	31	0	36	24	40
0	2023-03-08 13:56:00.873000000	4	58	2	0	1000	31	Normal	Normal	Normal	ARMED	Normal	0	31	0	49	31	0	36	24	40
0	2023-03-08 14:16:00.017000000	4	47	2	4	1000	31	Normal	Normal	Normal	ARMED	Normal	0	31	0	49	31	0	36	24	40
0	2023-03-08 14:36:00.043000000	6	46	2	0	1000	31	Normal	Normal	Normal	ARMED	Normal	0	31	0	49	31	0	36	24	40
0	2023-03-08 14:56:00.727000000	119	79	3	0	1600	31	Normal	Normal	Normal	ARMED	Normal	0	31	0	49	31	0	36	24	40
0	2023-03-08 15:16:00.017000000												0	31	0	49	31	0	36	24	40
0	2023-03-08 15:36:00.017000000												0	31	0	49	31	0	36	24	40
0	2023-03-08 15:44:00.010000000												0	31	0	49	31	0	36	24	40
0	2023-03-08 15:46:00.047000000	4	50	2	0	1000	31	Normal	Normal	Normal	ARMED	Normal	0	31	0	49	31	0	36	24	40
0	2023-03-08 16:06:00.920000000	3	54	3	0	1000	32	Normal	Normal	Normal	ARMED	Normal	0	31	0	49	31	0	36	24	40
0	2023-03-08 16:26:00.013000000	2	53	17	12	1600	32	Normal	Normal	Normal	ARMED	Normal	0	31	0	49	31	0	36	24	40
0	2023-03-08 16:46:00.020000000	2	50	3	0	1600	32	Normal	Normal	Normal	ARMED	Normal	0	31	0	49	31	0	36	24	40
0	2023-03-08 17:06:00.010000000	2	55	3	102	1175	31	Normal	Normal	Normal	ARMED	Normal	0	31	0	49	31	0	36	24	40
0	2023-03-08 17:26:00.457000000	1	45	1	0	1200	32	Normal	Normal	Normal	ARMED	Normal	0	31	0	49	31	0	36	24	40
0	2023-03-08 17:46:00.033000000	1	55	2	0	0	32	Normal	Normal	Normal	ARMED	Normal	0	31	0	49	31	0	36	24	40
0	2023-03-08 18:06:00.837000000	3	45	3	8	1200	32	Normal	Normal	Normal	ARMED	Normal	0	31	0	49	31	0	36	24	40
0	2023-03-08 18:26:00.450000000	1	55	2	0	0	32	Normal	Normal	Normal	ARMED	Normal	0	31	0	49	31	0	36	24	40
0	2023-03-08 18:36:00.773000000	3	48	17	12	1600	32	Normal	Normal	Normal	ARMED	Normal	0	31	0	49	31	0	36	24	40
0	2023-03-08 18:40:01.087000000	1	45	2	2	1000	32	Normal	Normal	Normal	ARMED	Normal	0	31	0	49	31	0	36	24	40
0	2023-03-08 18:46:00.557000000	3	55	1	0	500	32	Normal	Normal	Normal	ARMED	Normal	0	31	0	49	31	0	36	24	40
0	2023-03-08 18:48:00.010000000	7	21	6	9	1200	32	Normal	Normal	Normal	ARMED	Normal	0	31	0	49	31	0	36	24	40
0	2023-03-08 18:50:00.483000000	3	49	2	2	0	32	Normal	Normal	Normal	ARMED	Normal	0	31	0	49	31	0	36	24	40
0	2023-03-08 18:52:00.017000000	26	43	7	20	1200	32	Normal	Normal	Normal	ARMED	Normal	0	31	0	49	31	0	36	24	40
0	2023-03-08 18:56:00.017000000	0	50	17	10	1600	32	Normal	Normal	Normal	ARMED	Normal	0	31	0	49	31	0	36	24	40
0	2023-03-08 19:06:00.547000000	7	42	2	0	1000	31	Normal	Normal	Normal	ARMED	Normal	0	31	0	49	31	0	36	24	40
0	2023-03-08 19:08:00.270000000	1	49	5	0	0	31	Normal	Normal	Normal	ARMED	Normal	0	31	0	49	31	0	36	24	40
0	2023-03-08 19:10:00.460000000	4	53	3	0	500	32	Normal	Normal	Normal	ARMED	Normal	0	31	0	49	31	0	36	24	40
0	2023-03-08 19:12:00.003000000	0	38	3	12	1200	31	Normal	Normal	Normal	ARMED	Normal	0	31	0	49	31	0	36	24	40
0	2023-03-08 19:16:00.013000000	4	47	2	0	1200	31	Normal	Normal	Normal	ARMED	Normal	0	31	0	49	31	0	36	24	40
0	2023-03-08 19:22:00.723000000	12	43	2	26	1200	31	Normal	Normal	Normal	ARMED	Normal	0	31	0	49	31	0	36	24	40
0	2023-03-08 19:26:00.330000000	2	50	123	0	1600	31	Normal	Normal	Normal	ARMED	Normal	0	31	0	49	31	0	36	24	40
0	2023-03-08 19:28:00.017000000	1	55	3	0	1600	31	Normal	Normal	Normal	ARMED	Normal	0	31	0	49	31	0	36	24	40
0	2023-03-08 19:30:00.017000000	2	55	16	12	1600	32	Normal	Normal	Normal	ARMED	Normal	0	31	0	49	31	0	36	24	40
0	2023-03-08 19:32:00.830000000	3	45	2	5	1000	32	Normal	Normal	Normal	ARMED	Normal	0	31	0	49	31	0	36	24	40
0	2023-03-08 19:36:00.577000000	2	50	2	0	1000	32	Normal	Normal	Normal	ARMED	Normal	0	31	0	49	31	0	36	24	40
0	2023-03-08 19:42:00.610000000												0	31	0	49	31	0	36	24	40
0	2023-03-08 13:42:00.010000000	4	70	2	27	1200	31	Normal	Normal	Normal	ARMED	Normal	0	31	0	49	31	0	36	24	40
0	2023-03-08 14:02:00.020000000	1	54	3	0	0	31	Normal	Normal	Normal	ARMED	Normal	0	31	0	49	31	0	36	24	40
0	2023-03-08 14:22:00.450000000	0	56	2	0	500	32	Normal	Normal	Normal	ARMED	Normal	0	31	0	49	31	0	36	24	40
0	2023-03-08 14:42:00.010000000	2	50	1	0	560	31	Normal	Normal	Normal	ARMED	Normal	0	31	0	49	31	0	36	24	40
0	2023-03-08 15:02:00.450000000	3	56	2	4	1000	31	Normal	Normal	Normal	ARMED	Normal	0	31	0	49	31	0	36	24	40
0	2023-03-08 15:22:00.017000000	3	42	2	0	1000	31	Normal	Normal	Normal	ARMED	Normal	0	31	0	49	31	0	36	24	40
0	2023-03-08 15:42:00.700000000	8	61	2	0	1000	31	Normal	Normal	Normal	ARMED	Normal	0	31	0	49	31	0	36	24	40
0	2023-03-08 16:02:00.467000000	18	51	2	0	1600	31	Normal	Normal	Normal	ARMED	Normal	0	31	0	49	31	0	36	24	40
0	2023-03-08 16:22:00.587000000												0	31	0	49	31	0	36	24	40
0	2023-03-08 16:42:00.023000000	1	61	1	0	1200	32	Normal	Normal	Normal	ARMED	Normal	0	31	0	49	31	0	36	24	40
0	2023-03-08 17:02:00.013000000	7	46	1	9	1200	32	Normal	Normal	Normal	ARMED	Normal	0	31	0	49	31	0	36	24	40
0	2023-03-08 19:02:00.017000000	2	45	2	0	1000	32	Normal	Normal	Normal	ARMED	Normal	0	31	0	49	31	0	36	24	40
0	2023-03-08 19:46:00.007000000	2	54	2	0	0	31	Normal	Normal	Normal	ARMED	Normal	0	31	0	49	31	0	36	24	40
0	2023-03-08 19:50:00.373000000	2	54	2	0	0	30	Normal	Normal	Normal	ARMED	Normal	0	31	0	49	31	0	36	24	40
0	2023-03-08 19:52:00.313000000	2	54	2	0	0	30	Normal	Normal	Normal	ARMED	Normal	0	31	0	49	31	0	36	24	40
0	2023-03-08 19:56:00.937000000	2	54	2	0	0	30	Normal	Normal	Normal	ARMED	Normal	0	31	0	49	31	0	36	24	40
0	2023-03-08 20:02:00.020000000	2	54	2	0	0	30	Normal	Normal	Normal	ARMED	Normal	0	31	0	49	31	0	36	24	40
0	2023-03-08 20:06:00.017000000	2	54	2	0	0	30	Normal	Normal	Normal	ARMED	Normal	0	31	0	49	31	0	36	24	40
0	2023-03-08 20:10:00.323000000												0	31	0	49	31	0	36	24	40
0	2023-03-08 20:16:00.373000000	2	49	4	1	1600	31	Normal	Normal	Normal	ARMED	Normal	0	31	0	49	31	0	36	24	40
0	2023-03-08 20:22:00.507000000	3	2	3	1	1000	31	Normal	Normal	Normal	ARMED	Normal	0	31	0	49	31	0	36	24	40
0	2023-03-08 20:26:00.017000000	2	50	202	1	0	31	Normal	Normal	Normal	ARMED	Normal	0	31	0	49	31	0	36	24	40
0	2023-03-08 20:30:00.017000000	1	54	3	0	0	32	Normal	Normal	Normal	ARMED	Normal	0	31	0	49	31	0	36	24	40
0	2023-03-08 20:32:00.017000000	1	54	3	0	0	31	Normal	Normal	Normal	ARMED	Normal	0	31	0	49	31	0	36	24	40
0	2023-03-08 20:36:00.003000000	1	54	3	0	0	30	Normal	Normal	Normal	ARMED	Normal	0	31	0	49	31	0	36	24	40
0	2023-03-08 20:46:00.693000000												0	31	0	49	31	0	36	24	40
0	2023-03-08 20:50:00.047000000												0	31	0	49	31	0	36	24	40
0	2023-03-08 20:52:00.400000000	4	46	1	0	1200	31	Normal	Normal	Normal	ARMED	Normal	0	31	0	49	31	0	36	24	40
0	2023-03-08 21:02:00.463000000												0	31	0	49	31	0	36	24	40
0	2023-03-08 21:06:00.493000000	7	54	1	0	500	32	Normal	Normal	Normal	ARMED	Normal	0	31	0	49	31	0	36	24	40
0	2023-03-08 21:10:00.463000000	5	54	3	0	0	31	Normal	Normal	Normal	ARMED	Normal	0	31	0	49	31	0	36	24	40
0	2023-03-08 21:12:00.340000000	5	54	3	0	0	30	Normal	Normal	Normal	ARMED	Normal	0	31	0	49	31	0	36	24	40
0	2023-03-08 21:16:00.017000000	9	36	5	12	1200	31	Normal	Normal	Normal	ARMED	Normal	0	31	0	49	31	0	36	24	40
0	2023-03-08 21:22:00.453000000												0	31	0	49	31	0	36	24	40
0	2023-03-08 21:26:00.013000000	9	41	2	0	1000	31	Normal	Normal	Normal	ARMED	Normal	0	31	0	49	31	0	36	24	40
0	2023-03-08 21:30:01.047000000												0	31	0	49	31	0	36	24	40
0	2023-03-08 21:32:01.313000000	1	48	3	0	750	31	Normal	Normal	Normal	ARMED	Normal	0	31	0	49	31	0	36	24	40
0	2023-03-08 21:42:00.017000000	1	54	3	0	0	30	Normal	Normal	Normal	ARMED	Normal	0	31	0	49	31	0	36	24	40
0	2023-03-08 13:52:00.497000000	3	57	2	0	1000	31	Normal	Normal	Normal	ARMED	Normal	0	31	0	49	31	0	36	24	40
0	2023-03-08 14:12:00.623000000	2	49	18	12	1600	31	Normal	Normal	Normal	ARMED	Normal	0	31	0	49	31	0	36	24	40
0	2023-03-08 14:32:00.017000000	2	49	17	12	1600	31	Normal	Normal	Normal	ARMED	Normal	0	31	0	49	31	0	36	24	40
0	2023-03-08 14:40:00.007000000	0	45	2	0	1000	31	Normal	Normal	Normal	ARMED	Normal	0	31	0	49	31	0	36	24	40
0	2023-03-08 14:52:00.013000000	3	44	0	0	1200	31	Normal	Normal	Normal	ARMED	Normal	0	31	0	49	31	0	36	24	40
0	2023-03-08 15:00:00.020000000	7	62	2	4	1000	31	Normal	Normal	Normal	ARMED	Normal	0	31	0	49	31	0	36	24	40
0	2023-03-08 15:12:00.017000000	4	46	3	0	1200	32	Normal	Normal	Normal	ARMED	Normal	0	31	0	49	31	0	36	24	40
0	2023-03-08 15:20:00.017000000	0	60	2	0	1000	31	Normal	Normal	Normal	ARMED	Normal	0	31	0	49	31	0	36	24	40
0	2023-03-08 15:32:00.583000000												0	31	0	49	31	0	36	24	40
0	2023-03-08 15:40:00.327000000	1	54	15	10	1600	31	Normal	Normal	Normal	ARMED	Normal	0	31	0	49	31	0	36	24	40
0	2023-03-08 16:00:00.333000000	0	54	22	19	1600	31	Normal	Normal	Normal	ARMED	Normal	0	31	0	49	31	0	36	24	40
0	2023-03-08 16:58:00.547000000	3	54	2	0	500	32	Normal	Normal	Normal	ARMED	Normal	0	31	0	49	31	0	36	24	40
0	2023-03-08 17:18:00.467000000	2	57	2	0	500	33	Normal	Normal	Normal	ARMED	Normal	0	31	0	49	31	0	36	24	40
0	2023-03-08 17:24:00.010000000	1	54	2	0	1200	32	Normal	Normal	Normal	ARMED	Normal	0	31	0	49	31	0	36	24	40
0	2023-03-08 17:38:00.017000000	15	60	1	0	0	31	Normal	Normal	Normal	ARMED	Normal	0	31	0	49	31	0	36	24	40
0	2023-03-08 17:44:01.593000000	4	67	7	0	1200	31	Normal	Normal	Normal	ARMED	Normal	0	31	0	49	31	0	36	24	40
0	2023-03-08 17:58:00.010000000	3	49	2	0	1000	32	Normal	Normal	Normal	ARMED	Normal	0	31	0	49	31	0	36	24	40
0	2023-03-08 18:04:00.467000000	2	55	2	0	1200	32	Normal	Normal	Normal	ARMED	Normal	0	31	0	49	31	0	36	24	40
0	2023-03-08 18:18:00.760000000	3	52	2	5	1000	32	Normal	Normal	Normal	ARMED	Normal	0	31	0	49	31	0	36	24	40
0	2023-03-08 18:24:00.293000000	2	49	1	0	500	32	Normal	Normal	Normal	ARMED	Normal	0	31	0	49	31	0	36	24	40
0	2023-03-08 18:38:00.070000000	2	67	2	0	1000	32	Normal	Normal	Normal	ARMED	Normal	0	31	0	49	31	0	36	24	40
0	2023-03-08 18:44:00.567000000	2	54	17	24	750	32	Normal	Normal	Normal	ARMED	Normal	0	31	0	49	31	0	36	24	40
0	2023-03-08 18:58:00.487000000	1	50	2	0	1600	32	Normal	Normal	Normal	ARMED	Normal	0	31	0	49	31	0	36	24	40
0	2023-03-08 19:04:00.020000000	8	45	2	5	1000	31	Normal	Normal	Normal	ARMED	Normal	0	31	0	49	31	0	36	24	40
0	2023-03-08 19:24:00.030000000												0	31	0	49	31	0	36	24	40
0	2023-03-08 19:44:00.003000000	2	54	2	0	0	31	Normal	Normal	Normal	ARMED	Normal	0	31	0	49	31	0	36	24	40
0	2023-03-08 20:04:00.510000000	2	54	2	0	0	30	Normal	Normal	Normal	ARMED	Normal	0	31	0	49	31	0	36	24	40
0	2023-03-08 20:24:00.017000000	3	50	2	0	1000	31	Normal	Normal	Normal	ARMED	Normal	0	31	0	49	31	0	36	24	40
0	2023-03-08 20:44:00.013000000	1	54	3	0	0	30	Normal	Normal	Normal	ARMED	Normal	0	31	0	49	31	0	36	24	40
0	2023-03-08 20:48:00.020000000	3	62	5	12	1200	30	Normal	Normal	Normal	ARMED	Normal	0	31	0	49	31	0	36	24	40
0	2023-03-08 21:04:00.527000000	2	49	18	14	750	31	Normal	Normal	Normal	ARMED	Normal	0	31	0	49	31	0	36	24	40
0	2023-03-08 21:08:00.017000000	5	54	3	0	0	31	Normal	Normal	Normal	ARMED	Normal	0	31	0	49	31	0	36	24	40
0	2023-03-08 21:24:00.010000000	1	48	18	12	1600	31	Normal	Normal	Normal	ARMED	Normal	0	31	0	49	31	0	36	24	40
0	2023-03-08 21:28:00.017000000	4	54	2	0	1000	31	Normal	Normal	Normal	ARMED	Normal	0	31	0	49	31	0	36	24	40
0	2023-03-08 21:44:00.477000000	1	54	3	0	0	30	Normal	Normal	Normal	ARMED	Normal	0	31	0	49	31	0	36	24	40
0	2023-03-08 21:46:00.050000000	1	54	3	0	0	30	Normal	Normal	Normal	ARMED	Normal	0	31	0	49	31	0	36	24	40
0	2023-03-08 21:48:00.507000000	1	54	3	0	0	30	Normal	Normal	Normal	ARMED	Normal	0	31	0	49	31	0	36	24	40
0	2023-03-08 13:54:00.423000000	1	43	2	0	1000	31	Normal	Normal	Normal	ARMED	Normal	0	31	0	49	31	0	36	24	40
0	2023-03-08 14:14:00.467000000												0	31	0	49	31	0	36	24	40
0	2023-03-08 14:34:00.640000000	1	51	17	12	1600	31	Normal	Normal	Normal	ARMED	Normal	0	31	0	49	31	0	36	24	40
0	2023-03-08 14:54:00.013000000	1	49	18	12	1600	31	Normal	Normal	Normal	ARMED	Normal	0	31	0	49	31	0	36	24	40
0	2023-03-08 15:14:01.047000000	0	46	0	5	1200	31	Normal	Normal	Normal	ARMED	Normal	0	31	0	49	31	0	36	24	40
0	2023-03-08 15:34:00.017000000												0	31	0	49	31	0	36	24	40
0	2023-03-08 15:54:00.010000000	3	49	0	0	1200	31	Normal	Normal	Normal	ARMED	Normal	0	31	0	49	31	0	36	24	40
0	2023-03-08 16:14:00.597000000												0	31	0	49	31	0	36	24	40
0	2023-03-08 16:34:00.607000000	1	51	3	2	500	32	Normal	Normal	Normal	ARMED	Normal	0	31	0	49	31	0	36	24	40
0	2023-03-08 16:54:00.023000000												0	31	0	49	31	0	36	24	40
0	2023-03-08 17:14:00.023000000	2	55	2	0	1000	31	Normal	Normal	Normal	ARMED	Normal	0	31	0	49	31	0	36	24	40
0	2023-03-08 17:34:00.270000000	3	45	2	0	1000	32	Normal	Normal	Normal	ARMED	Normal	0	31	0	49	31	0	36	24	40
0	2023-03-08 17:54:00.283000000	6	57	2	0	1000	32	Normal	Normal	Normal	ARMED	Normal	0	31	0	49	31	0	36	24	40
0	2023-03-08 18:14:00.423000000	2	49	9	12	1600	32	Normal	Normal	Normal	ARMED	Normal	0	31	0	49	31	0	36	24	40
0	2023-03-08 18:34:00.403000000	1	49	162	1	1600	32	Normal	Normal	Normal	ARMED	Normal	0	31	0	49	31	0	36	24	40
0	2023-03-08 18:54:00.680000000												0	31	0	49	31	0	36	24	40
0	2023-03-08 19:14:01.073000000	4	50	1	2	0	31	Normal	Normal	Normal	ARMED	Normal	0	31	0	49	31	0	36	24	40
0	2023-03-08 19:34:00.017000000	4	44	2	2	1000	32	Normal	Normal	Normal	ARMED	Normal	0	31	0	49	31	0	36	24	40
0	2023-03-08 19:54:00.013000000	2	54	2	0	0	30	Normal	Normal	Normal	ARMED	Normal	0	31	0	49	31	0	36	24	40
0	2023-03-08 20:14:00.013000000	2	46	2	1	1200	31	Normal	Normal	Normal	ARMED	Normal	0	31	0	49	31	0	36	24	40
0	2023-03-08 20:34:00.573000000	1	54	3	0	0	31	Normal	Normal	Normal	ARMED	Normal	0	31	0	49	31	0	36	24	40
0	2023-03-08 20:54:00.427000000	1	49	18	12	1600	31	Normal	Normal	Normal	ARMED	Normal	0	31	0	49	31	0	36	24	40
0	2023-03-08 21:14:00.550000000												0	31	0	49	31	0	36	24	40
0	2023-03-08 21:34:00.817000000	4	52	1	0	500	32	Normal	Normal	Normal	ARMED	Normal	0	31	0	49	31	0	36	24	40
0	2023-03-08 21:54:00.563000000	10	48	10	28	1200	30	Normal	Normal	Normal	ARMED	Normal	0	31	0	49	31	0	36	24	40
0	2023-03-08 22:02:00.013000000	3	53	15	10	1600	31	Normal	Normal	Normal	ARMED	Normal	0	31	0	49	31	0	36	24	40
0	2023-03-08 22:04:00.010000000												0	31	0	49	31	0	36	24	40
0	2023-03-08 22:06:00.017000000	1	54	2	4	1000	31	Normal	Normal	Normal	ARMED	Normal	0	31	0	49	31	0	36	24	40
0	2023-03-08 22:08:00.013000000	3	48	2	4	1000	31	Normal	Normal	Normal	ARMED	Normal	0	31	0	49	31	0	36	24	40
0	2023-03-08 22:10:00.560000000	2	51	2	0	750	32	Normal	Normal	Normal	ARMED	Normal	0	31	0	49	31	0	36	24	40
0	2023-03-08 22:12:00.013000000												0	31	0	49	31	0	36	24	40
0	2023-03-08 22:14:00.267000000	3	46	1	0	1200	31	Normal	Normal	Normal	ARMED	Normal	0	31	0	49	31	0	36	24	40
0	2023-03-08 22:22:00.017000000												0	31	0	49	31	0	36	24	40
0	2023-03-08 22:24:00.247000000												0	31	0	49	31	0	36	24	40
0	2023-03-08 22:26:00.267000000	3	47	2	0	1000	31	Normal	Normal	Normal	ARMED	Normal	0	31	0	49	31	0	36	24	40
0	2023-03-08 22:28:00.580000000	3	54	2	0	1000	30	Normal	Normal	Normal	ARMED	Normal	0	31	0	49	31	0	36	24	40
0	2023-03-08 22:30:00.010000000	11	55	1	0	0	31	Normal	Normal	Normal	ARMED	Normal	0	31	0	49	31	0	36	24	40
0	2023-03-08 22:32:00.427000000	2	51	1	0	500	31	Normal	Normal	Normal	ARMED	Normal	0	31	0	49	31	0	36	24	40
0	2023-03-08 22:34:00.007000000	3	33	2	15	1200	30	Normal	Normal	Normal	ARMED	Normal	0	31	0	49	31	0	36	24	40
0	2023-03-08 16:30:00.010000000	1	48	2	0	1000	31	Normal	Normal	Normal	ARMED	Normal	0	31	0	49	31	0	36	24	40
0	2023-03-08 16:50:00.623000000	11	57	2	5	1000	31	Normal	Normal	Normal	ARMED	Normal	0	31	0	49	31	0	36	24	40
0	2023-03-08 17:10:00.017000000	2	50	3	0	0	32	Normal	Normal	Normal	ARMED	Normal	0	31	0	49	31	0	36	24	40
0	2023-03-08 17:30:00.480000000	16	50	0	0	1600	32	Normal	Normal	Normal	ARMED	Normal	0	31	0	49	31	0	36	24	40
0	2023-03-08 17:50:00.010000000	2	49	3	0	1600	32	Normal	Normal	Normal	ARMED	Normal	0	31	0	49	31	0	36	24	40
0	2023-03-08 18:10:00.013000000	5	49	1	0	1200	32	Normal	Normal	Normal	ARMED	Normal	0	31	0	49	31	0	36	24	40
0	2023-03-08 18:30:00.013000000	0	57	2	0	1200	32	Normal	Normal	Normal	ARMED	Normal	0	31	0	49	31	0	36	24	40
0	2023-03-08 18:42:00.010000000	0	45	2	2	1000	32	Normal	Normal	Normal	ARMED	Normal	0	31	0	49	31	0	36	24	40
0	2023-03-08 19:00:00.017000000	2	50	3	0	1600	32	Normal	Normal	Normal	ARMED	Normal	0	31	0	49	31	0	36	24	40
0	2023-03-08 19:18:00.010000000	2	47	1	0	0	31	Normal	Normal	Normal	ARMED	Normal	0	31	0	49	31	0	36	24	40
0	2023-03-08 19:20:00.010000000	1	46	2	0	1200	31	Normal	Normal	Normal	ARMED	Normal	0	31	0	49	31	0	36	24	40
0	2023-03-08 19:38:00.703000000	1	51	2	0	750	32	Normal	Normal	Normal	ARMED	Normal	0	31	0	49	31	0	36	24	40
0	2023-03-08 19:40:00.013000000	3	54	0	0	500	32	Normal	Normal	Normal	ARMED	Normal	0	31	0	49	31	0	36	24	40
0	2023-03-08 19:58:00.300000000	2	54	2	0	0	30	Normal	Normal	Normal	ARMED	Normal	0	31	0	49	31	0	36	24	40
0	2023-03-08 20:00:00.013000000	2	54	2	0	0	30	Normal	Normal	Normal	ARMED	Normal	0	31	0	49	31	0	36	24	40
0	2023-03-08 20:18:00.303000000	1	50	15	12	1600	31	Normal	Normal	Normal	ARMED	Normal	0	31	0	49	31	0	36	24	40
0	2023-03-08 20:20:00.413000000	6	47	2	6	1000	32	Normal	Normal	Normal	ARMED	Normal	0	31	0	49	31	0	36	24	40
0	2023-03-08 20:28:00.340000000	8	59	3	0	500	32	Normal	Normal	Normal	ARMED	Normal	0	31	0	49	31	0	36	24	40
0	2023-03-08 20:38:00.357000000	1	54	3	0	0	30	Normal	Normal	Normal	ARMED	Normal	0	31	0	49	31	0	36	24	40
0	2023-03-08 20:40:00.013000000	1	54	3	0	0	30	Normal	Normal	Normal	ARMED	Normal	0	31	0	49	31	0	36	24	40
0	2023-03-08 20:42:00.013000000	1	54	3	0	0	30	Normal	Normal	Normal	ARMED	Normal	0	31	0	49	31	0	36	24	40
0	2023-03-08 20:58:00.327000000	7	48	2	1	1000	31	Normal	Normal	Normal	ARMED	Normal	0	31	0	49	31	0	36	24	40
0	2023-03-08 21:00:00.013000000	1	61	3	2	1000	31	Normal	Normal	Normal	ARMED	Normal	0	31	0	49	31	0	36	24	40
0	2023-03-08 21:18:00.420000000												0	31	0	49	31	0	36	24	40
0	2023-03-08 21:20:00.780000000	2	51	24	8	1600	31	Normal	Normal	Normal	ARMED	Normal	0	31	0	49	31	0	36	24	40
0	2023-03-08 21:38:00.747000000	1	54	3	0	0	31	Normal	Normal	Normal	ARMED	Normal	0	31	0	49	31	0	36	24	40
0	2023-03-08 21:40:00.303000000	1	54	3	0	0	30	Normal	Normal	Normal	ARMED	Normal	0	31	0	49	31	0	36	24	40
0	2023-03-08 21:52:02.350000000	1	49	0	0	1200	30	Normal	Normal	Normal	ARMED	Normal	0	31	0	49	31	0	36	24	40
0	2023-03-08 21:58:00.260000000	0	44	2	1	1200	31	Normal	Normal	Normal	ARMED	Normal	0	31	0	49	31	0	36	24	40
0	2023-03-08 22:00:00.263000000												0	31	0	49	31	0	36	24	40
0	2023-03-08 22:18:00.023000000	2	46	2	0	1200	31	Normal	Normal	Normal	ARMED	Normal	0	31	0	49	31	0	36	24	40
0	2023-03-08 22:20:00.287000000	1	50	3	0	1600	31	Normal	Normal	Normal	ARMED	Normal	0	31	0	49	31	0	36	24	40
0	2023-03-08 22:38:00.010000000	2	59	1	4	1200	31	Normal	Normal	Normal	ARMED	Normal	0	31	0	49	31	0	36	24	40
0	2023-03-08 22:40:00.230000000	2	54	2	2	1200	31	Normal	Normal	Normal	ARMED	Normal	0	31	0	49	31	0	36	24	40
0	2023-03-08 22:44:00.010000000	1	55	16	10	1600	31	Normal	Normal	Normal	ARMED	Normal	0	31	0	49	31	0	36	24	40
0	2023-03-08 22:46:00.843000000	4	64	1	0	1000	31	Normal	Normal	Normal	ARMED	Normal	0	31	0	49	31	0	36	24	40
0	2023-03-08 22:48:00.590000000	2	41	1	4	1000	31	Normal	Normal	Normal	ARMED	Normal	0	31	0	49	31	0	36	24	40
0	2023-03-08 19:48:01.033000000	2	54	2	0	0	30	Normal	Normal	Normal	ARMED	Normal	0	31	0	49	31	0	36	24	40
0	2023-03-08 20:08:00.297000000												0	31	0	49	31	0	36	24	40
0	2023-03-08 20:12:00.300000000	2	47	1	1	1200	31	Normal	Normal	Normal	ARMED	Normal	0	31	0	49	31	0	36	24	40
0	2023-03-08 20:56:00.017000000	2	49	17	12	1600	31	Normal	Normal	Normal	ARMED	Normal	0	31	0	49	31	0	36	24	40
0	2023-03-08 21:36:00.013000000	1	54	3	0	0	31	Normal	Normal	Normal	ARMED	Normal	0	31	0	49	31	0	36	24	40
0	2023-03-08 21:56:00.357000000												0	31	0	49	31	0	36	24	40
0	2023-03-08 22:36:00.270000000	1	50	2	0	0	31	Normal	Normal	Normal	ARMED	Normal	0	31	0	49	31	0	36	24	40
0	2023-03-08 22:52:00.277000000	1	47	3	0	750	31	Normal	Normal	Normal	ARMED	Normal	0	31	0	49	31	0	36	24	40
0	2023-03-08 22:54:00.287000000	3	53	144	0	500	32	Normal	Normal	Normal	ARMED	Normal	0	31	0	49	31	0	36	24	40
0	2023-03-08 22:56:00.610000000	7	54	4	0	1200	31	Normal	Normal	Normal	ARMED	Normal	0	31	0	49	31	0	36	24	40
0	2023-03-08 22:58:00.013000000	5	54	5	10	1200	31	Normal	Normal	Normal	ARMED	Normal	0	31	0	49	31	0	36	24	40
0	2023-03-08 23:00:00.020000000	8	45	1	0	1200	32	Normal	Normal	Normal	ARMED	Normal	0	31	0	49	31	0	36	24	40
0	2023-03-08 23:04:00.330000000	2	55	41	0	1600	31	Normal	Normal	Normal	ARMED	Normal	0	31	0	49	31	0	36	24	40
0	2023-03-08 23:08:00.303000000	9	44	2	5	1000	32	Normal	Normal	Normal	ARMED	Normal	0	31	0	49	31	0	36	24	40
0	2023-03-08 23:12:00.020000000	2	48	2	0	1000	31	Normal	Normal	Normal	ARMED	Normal	0	31	0	49	31	0	36	24	40
0	2023-03-08 23:14:00.033000000	2	54	12	8	750	31	Normal	Normal	Normal	ARMED	Normal	0	31	0	49	31	0	36	24	40
0	2023-03-08 23:16:00.797000000	5	52	3	0	500	32	Normal	Normal	Normal	ARMED	Normal	0	31	0	49	31	0	36	24	40
0	2023-03-08 23:18:00.497000000	3	58	0	2	1200	31	Normal	Normal	Normal	ARMED	Normal	0	31	0	49	31	0	36	24	40
0	2023-03-08 23:20:00.383000000	6	46	3	6	1200	31	Normal	Normal	Normal	ARMED	Normal	0	31	0	49	31	0	36	24	40
0	2023-03-08 23:24:00.427000000	2	46	1	0	0	31	Normal	Normal	Normal	ARMED	Normal	0	31	0	49	31	0	36	24	40
0	2023-03-08 23:28:00.023000000	2	49	3	0	1600	32	Normal	Normal	Normal	ARMED	Normal	0	31	0	49	31	0	36	24	40
0	2023-03-08 23:32:00.520000000	3	50	2	0	1000	31	Normal	Normal	Normal	ARMED	Normal	0	31	0	49	31	0	36	24	40
0	2023-03-08 23:34:00.017000000	3	50	2	0	1000	31	Normal	Normal	Normal	ARMED	Normal	0	31	0	49	31	0	36	24	40
0	2023-03-08 23:36:00.463000000	3	50	2	0	1000	31	Normal	Normal	Normal	ARMED	Normal	0	31	0	49	31	0	36	24	40
0	2023-03-08 23:40:00.283000000	3	57	2	0	1000	31	Normal	Normal	Normal	ARMED	Normal	0	31	0	49	31	0	36	24	40
0	2023-03-08 23:44:00.050000000	1	57	2	0	500	31	Normal	Normal	Normal	ARMED	Normal	0	31	0	49	31	0	36	24	40
0	2023-03-08 23:48:00.693000000	3	53	1	10	1200	31	Normal	Normal	Normal	ARMED	Normal	0	31	0	49	31	0	36	24	40
0	2023-03-08 23:52:00.010000000												0	31	0	49	31	0	36	24	40
0	2023-03-08 23:54:00.487000000	2	49	2	2	1600	31	Normal	Normal	Normal	ARMED	Normal	0	31	0	49	31	0	36	24	40
0	2023-03-08 23:58:00.413000000												0	31	0	49	31	0	36	24	40
0	2023-03-09 00:00:00.327000000												0	31	0	49	31	0	36	24	40
0	2023-03-09 00:04:00.017000000												0	31	0	49	31	0	36	24	40
0	2023-03-09 00:12:00.263000000												0	31	0	49	31	0	36	24	40
0	2023-03-09 00:14:00.500000000	1	47	1	0	0	31	Normal	Normal	Normal	ARMED	Normal	0	31	0	49	31	0	36	24	40
0	2023-03-09 00:16:00.017000000	55	158	3	0	1600	32	Normal	Normal	Normal	ARMED	Normal	0	31	0	49	31	0	36	24	40
0	2023-03-09 00:18:00.030000000	2	49	2	1	1600	32	Normal	Normal	Normal	ARMED	Normal	0	31	0	49	31	0	36	24	40
0	2023-03-09 00:20:00.020000000	8	48	2	0	1000	32	Normal	Normal	Normal	ARMED	Normal	0	31	0	49	31	0	36	24	40
0	2023-03-09 00:24:00.443000000	6	62	2	6	1000	31	Normal	Normal	Normal	ARMED	Normal	0	31	0	49	31	0	36	24	40
0	2023-03-08 21:50:00.747000000	1	54	3	0	0	30	Normal	Normal	Normal	ARMED	Normal	0	31	0	49	31	0	36	24	40
0	2023-03-08 22:42:00.013000000	2	55	13	10	1600	31	Normal	Normal	Normal	ARMED	Normal	0	31	0	49	31	0	36	24	40
0	2023-03-08 23:02:00.427000000	12	44	0	0	6	31	Normal	Normal	Normal	ARMED	Normal	0	31	0	49	31	0	36	24	40
0	2023-03-08 23:22:00.627000000	3	56	2	2	1200	32	Normal	Normal	Normal	ARMED	Normal	0	31	0	49	31	0	36	24	40
0	2023-03-08 23:38:00.597000000	3	50	2	0	1000	31	Normal	Normal	Normal	ARMED	Normal	0	31	0	49	31	0	36	24	40
0	2023-03-08 23:42:00.050000000												0	31	0	49	31	0	36	24	40
0	2023-03-09 00:02:00.713000000	4	51	2	0	1000	31	Normal	Normal	Normal	ARMED	Normal	0	31	0	49	31	0	36	24	40
0	2023-03-09 00:08:00.247000000	2	50	1	2	1200	31	Normal	Normal	Normal	ARMED	Normal	0	31	0	49	31	0	36	24	40
0	2023-03-09 00:28:00.510000000												0	31	0	49	31	0	36	24	40
0	2023-03-09 00:32:00.417000000	144	66	6	0	1200	32	Normal	Normal	Normal	ARMED	Normal	0	31	0	49	31	0	36	24	40
0	2023-03-09 00:34:00.007000000	4	45	4	0	1200	32	Normal	Normal	Normal	ARMED	Normal	0	31	0	49	31	0	36	24	40
0	2023-03-09 00:36:00.050000000	2	49	4	0	1600	32	Normal	Normal	Normal	ARMED	Normal	0	31	0	49	31	0	36	24	40
0	2023-03-09 00:38:00.027000000												0	31	0	49	31	0	36	24	40
0	2023-03-09 00:40:00.650000000	1	54	18	13	1600	32	Normal	Normal	Normal	ARMED	Normal	0	31	0	49	31	0	36	24	40
0	2023-03-09 00:48:00.300000000	1	53	3	0	750	32	Normal	Normal	Normal	ARMED	Normal	0	31	0	49	31	0	36	24	40
0	2023-03-09 00:52:00.367000000	9	63	0	10	1200	31	Normal	Normal	Normal	ARMED	Normal	0	31	0	49	31	0	36	24	40
0	2023-03-09 00:54:00.340000000	2	55	5	0	1200	31	Normal	Normal	Normal	ARMED	Normal	0	31	0	49	31	0	36	24	40
0	2023-03-09 00:56:00.413000000	2	42	1	5	1200	32	Normal	Normal	Normal	ARMED	Normal	0	31	0	49	31	0	36	24	40
0	2023-03-09 00:58:00.017000000	176	49	2	0	1600	32	Normal	Normal	Normal	ARMED	Normal	0	31	0	49	31	0	36	24	40
0	2023-03-09 01:00:00.017000000	10	55	2	0	1600	32	Normal	Normal	Normal	ARMED	Normal	0	31	0	49	31	0	36	24	40
[truncated: 22,850 more rows]
